# Supplementary material for: Impact of financial literacy on household stock profit level in China
Source: PLoS One. 2023 Dec 18;18(12):e0296100. doi: 10.1371/journal.pone.0296100 (PMC10727430; doi:10.1371/journal.pone.0296100)
Supplement: S1 Data — (XLSX) [file pone.0296100.s001.xlsx]

## Sheet: Data
community_id	household_id	simple interest calculation	compound interest calculation	inflation calculation	stock risk identification	fund risk identification	credit card usage	return_risk matching	participation in financial markets	financial lending	risk preference	retirement insurance plan	asset and liability management	financial budget management	entropy value of financial knowledge	entropy value of financial behavior	entropy value of financial attitude	entropy value of financial skills	state_owned	city_level	profit	profit_if	profit_level	information_attention	age	hsize	sex	marriage	higher_edu	asset	total_asset	financial_industry	financial_literacy	financial_literacy2	Iv financial literacy	invest_prefer
hhcid20110001	2017027593	0	1	0	0	0	1	0	1	0	1	1	1	1	0.0734186	0.162542	0.0502962	0.0909967	0	1	0	0	0	3	54	3	0	1	0	3363749	15.0286	0	0.377254	7	0.353653	3
hhcid20110001	2015000312	1	0	1	0	0	0	0	0	0	1	1	1	0	0.0828182	2.64e-05	0.0357156	0.0337303	0	1	0	0	0	2	66	2	0	1	0	7868600	15.8784	0	0.15229	5	0.353653	2
hhcid20110001	2017015036	1	1	1	1	1	1	0	1	0	1	1	1	0	0.285022	0.115422	0.0357156	0.0337303	0	1	100000	0	11.5129	4	70	2	0	1	0	10900000	16.2053	0	0.46989	10	0.353653	3
hhcid20110001	2013000351	1	1	1	0	1	0	1	0	0	1	1	1	1	0.215861	2.64e-05	0.0968915	0.0646172	0	1	0	0	0	4	72	4	0	0	0	5191325	15.4625	0	0.377397	9	0.353653	2
hhcid20110001	2017017399	0	1	1	0	0	0	1	0	0	1	1	1	1	0.12332	3.71e-05	0.136447	0.0909967	1	1	0	0	0	3	39	1	0	0	1	5399183	15.5018	0	0.3508	7	0.353653	3
hhcid20110001	2017039285	1	0	0	0	0	0	0	0	0	0	1	1	1	0.0473832	2.64e-05	9.69e-06	0.0646172	1	1	0	0	0	3	48	3	1	1	0	136518	11.8242	0	0.112036	4	0.353653	1
hhcid20110001	2019000254	0	0	1	0	0	0	0	0	0	1	1	1	0	0.0354635	2.64e-05	0.0357156	0.0337303	0	1	0	0	0	3	81	4	0	0	0	5094285	15.4436	0	0.104936	4	0.353653	4
hhcid20110001	2019000260	0	1	1	0	0	1	0	0	0	0	0	1	0	0.08757	0.0524031	9.69e-06	0.0146521	0	1	0	0	0	1	94	3	1	0	1	270500	12.508	0	0.154635	4	0.353653	1
hhcid20110001	2019000265	0	0	1	0	0	1	1	0	0	1	1	1	0	0.0354635	0.0524031	0.0968915	0.0337303	0	1	0	0	0	3	37	1	1	0	1	2781163	14.8384	0	0.218488	6	0.353653	3
hhcid20110001	2017027782	0	0	0	0	0	1	0	0	0	0	1	1	0	2.85e-05	0.0524031	9.69e-06	0.0337303	0	1	0	0	0	1	52	2	0	1	0	13000000	16.3833	0	0.0861716	3	0.353653	1
hhcid20110001	2019000267	1	1	1	0	0	1	1	0	0	1	1	1	1	0.190007	0.0737962	0.136447	0.0909967	0	1	0	0	0	3	67	3	0	1	0	3031287	14.9245	0	0.491246	9	0.353653	3
hhcid20110001	2019000244	1	1	1	1	1	1	1	1	0	1	1	1	1	0.40138	0.162542	0.136447	0.0909967	0	1	3000	0	8.0067	4	65	4	1	1	0	8868341	15.998	0	0.791365	12	0.353653	2
hhcid20110001	2019000249	1	1	1	0	0	0	0	1	0	0	0	1	0	0.190007	0.0887829	1.36e-05	0.0206337	0	1	0	0	0	2	71	2	1	1	0	4927832	15.4104	0	0.299437	5	0.353653	1
hhcid20110001	2015000294	1	1	1	1	1	1	1	1	1	1	1	1	1	0.40138	0.371177	0.136447	0.0909967	0	1	10000	0	9.21044	3	76	5	0	1	0	12800000	16.3688	0	1	13	0.353653	3
hhcid20110001	2015000305	0	0	1	0	0	0	1	1	0	1	1	1	1	0.0354635	0.0630452	0.0968915	0.0646172	0	1	0	0	0	2	68	2	1	1	0	12100000	16.3068	0	0.260017	7	0.353653	3
hhcid20110001	2017002976	1	1	1	1	1	1	1	1	0	1	1	1	0	0.40138	0.162542	0.136447	0.0475005	0	1	0	0	0	3	70	2	0	0	0	10500000	16.1714	0	0.747869	11	0.353653	2
hhcid20110001	2017027120	0	0	0	0	0	0	0	0	0	0	1	1	1	2.85e-05	2.64e-05	9.69e-06	0.0646172	0	1	0	0	0	1	75	2	0	1	0	694983	13.4516	0	0.0646818	3	0.353653	1
hhcid20110001	2019000270	0	1	1	1	0	1	0	1	0	1	1	1	0	0.220714	0.162542	0.0502962	0.0475005	0	1	0	0	0	3	59	2	0	1	0	7136991	15.7808	0	0.481053	8	0.353653	2
hhcid20110001	2019000269	0	0	0	0	0	0	0	1	0	0	1	1	1	4.01e-05	0.0887829	1.36e-05	0.0909967	0	1	0	0	0	2	86	3	1	0	0	3058647	14.9335	0	0.179833	4	0.353653	1
hhcid20110002	2019000321	1	0	1	0	0	0	0	0	0	0	1	1	1	0.116628	3.71e-05	1.36e-05	0.0909967	0	1	0	0	0	1	28	3	1	1	0	332166	12.7134	0	0.207676	5	0.304659	1
hhcid20110002	2019000334	0	0	0	0	0	0	1	0	0	1	1	1	1	4.01e-05	3.71e-05	0.136447	0.0909967	0	1	0	0	0	2	49	2	0	0	0	4068501	15.2188	0	0.22752	5	0.304659	2
hhcid20110002	2019000312	0	0	1	0	0	0	0	0	0	0	1	1	1	0.0354635	2.64e-05	9.69e-06	0.0646172	0	1	0	0	0	1	50	1	1	0	0	227101	12.3331	0	0.100117	4	0.304659	1
hhcid20110002	2019000333	1	1	1	0	0	1	1	0	0	0	1	1	0	0.190007	0.0737962	0.086164	0.0475005	0	1	0	0	0	3	41	3	0	0	1	4458031	15.3102	0	0.397467	7	0.304659	1
hhcid20110002	2019000332	0	1	1	0	0	0	0	0	0	1	0	1	1	0.08757	2.64e-05	0.0357156	0.045539	0	1	0	0	0	4	23	1	1	0	1	21000	9.95233	0	0.168851	5	0.304659	4
hhcid20110002	2019000331	1	1	0	1	0	0	0	1	0	1	1	1	1	0.16865	0.0630452	0.0357156	0.0646172	0	1	3000	1	8.0067	3	39	3	0	0	1	5949814	15.5989	0	0.332028	8	0.304659	3
hhcid20110002	2019000330	0	1	1	1	1	0	1	1	0	1	1	1	1	0.237667	0.0630452	0.0968915	0.0646172	1	1	0	0	0	3	33	3	1	0	1	9237942	16.0388	0	0.462221	10	0.304659	3
hhcid20110002	2019000329	1	1	1	1	1	0	1	0	0	1	1	1	0	0.285022	2.64e-05	0.0968915	0.0337303	1	1	0	0	0	3	55	3	1	1	0	392012	12.879	0	0.41567	9	0.304659	2
hhcid20110002	2019000327	0	0	1	0	0	0	0	0	0	0	1	1	1	0.0354635	2.64e-05	9.69e-06	0.0646172	0	1	0	0	0	1	85	2	1	1	1	2513100	14.737	0	0.100117	4	0.304659	1
hhcid20110002	2019000325	0	0	0	0	0	0	0	0	0	0	1	1	1	4.01e-05	3.71e-05	1.36e-05	0.0909967	1	1	0	0	0	1	52	3	1	1	0	2648024	14.7893	0	0.0910876	3	0.304659	1
hhcid20110002	2019000324	0	0	1	0	0	0	0	0	0	0	1	1	0	0.0354635	2.64e-05	9.69e-06	0.0337303	0	1	0	0	0	3	29	1	0	0	1	52300	10.8648	0	0.0692299	3	0.304659	1
hhcid20110002	2019000306	0	0	1	0	0	1	0	0	0	0	1	1	0	0.0354635	0.0524031	9.69e-06	0.0337303	0	1	0	0	0	1	52	2	0	1	0	3782359	15.1459	0	0.121607	4	0.304659	1
hhcid20110002	2019000323	0	1	1	0	0	1	0	0	0	1	1	1	0	0.08757	0.0524031	0.0357156	0.0337303	0	1	0	0	0	1	28	1	1	0	0	196713	12.1895	0	0.209419	6	0.304659	2
hhcid20110002	2019000322	0	0	1	0	0	1	0	0	1	1	1	1	1	0.0354635	0.200556	0.0357156	0.0646172	0	1	0	0	0	3	28	2	1	1	1	1072453	13.8855	0	0.336352	7	0.304659	2
hhcid20110002	2019000335	0	0	1	1	1	1	1	1	0	1	1	1	1	0.185561	0.115422	0.0968915	0.0646172	1	1	52000	0	10.859	3	25	2	1	0	1	476400	13.074	0	0.462491	10	0.304659	4
hhcid20110002	2019000309	0	1	0	0	0	0	0	0	0	0	1	1	1	0.052135	2.64e-05	9.69e-06	0.0646172	0	1	0	0	0	2	65	2	1	1	0	3646075	15.1092	0	0.116788	4	0.304659	1
hhcid20110002	2019000336	0	1	1	1	1	1	0	1	0	1	0	1	1	0.334693	0.162542	0.0502962	0.0641299	0	1	0	0	0	5	64	3	1	1	1	14800000	16.5127	0	0.611661	9	0.304659	3
hhcid20110002	2019000308	1	0	1	0	0	0	0	0	0	0	1	1	1	0.116628	3.71e-05	1.36e-05	0.0909967	0	1	0	0	0	3	64	2	1	1	0	3824950	15.1571	0	0.207676	5	0.304659	1
hhcid20110002	2019000316	1	1	1	1	1	1	1	1	1	1	1	1	1	0.40138	0.371177	0.136447	0.0909967	0	1	0	0	0	4	54	2	0	0	0	8351900	15.938	0	1	13	0.304659	3
hhcid20110002	2019000307	1	1	1	0	0	0	0	0	0	1	1	1	1	0.190007	3.71e-05	0.0502962	0.0909967	0	1	0	0	0	4	67	1	1	1	0	1999524	14.5084	0	0.331336	7	0.304659	3
hhcid20110002	2019000318	0	0	1	0	0	1	0	0	0	1	1	1	1	0.0354635	0.0524031	0.0357156	0.0646172	0	1	0	0	0	2	29	4	1	1	0	608030	13.318	0	0.188199	6	0.304659	2
hhcid20110002	2019000317	0	1	1	1	1	0	1	1	0	1	1	1	1	0.237667	0.0630452	0.0968915	0.0646172	1	1	0	0	0	3	53	3	1	1	0	1854066	14.4329	0	0.462221	10	0.304659	4
hhcid20110002	2019000337	1	1	1	1	1	0	1	1	0	1	1	1	0	0.285022	0.0630452	0.0968915	0.0337303	0	1	30000	0	10.309	4	68	2	0	1	0	6105700	15.6247	0	0.478689	10	0.304659	3
hhcid20110002	2019000339	0	1	1	1	1	0	1	0	0	1	1	1	0	0.237667	2.64e-05	0.0968915	0.0337303	1	1	0	0	0	1	40	3	1	1	0	6748525	15.7248	0	0.368315	8	0.304659	3
hhcid20110002	2019000340	1	1	1	1	1	1	1	1	0	1	1	1	1	0.285022	0.115422	0.0968915	0.0646172	0	1	0	0	0	2	27	2	1	1	1	8180600	15.9173	0	0.561952	12	0.304659	3
hhcid20110002	2019000341	0	1	1	0	0	0	0	1	0	0	1	1	0	0.12332	0.0887829	1.36e-05	0.0475005	0	1	0	0	0	3	70	2	1	1	0	5836706	15.5797	0	0.259617	5	0.304659	1
hhcid20110002	2019000313	0	0	1	0	0	0	0	0	0	0	1	1	0	0.0354635	2.64e-05	9.69e-06	0.0337303	0	1	0	0	0	1	49	1	0	0	0	2781573	14.8385	0	0.0692299	3	0.304659	1
hhcid20110002	2019000310	1	1	1	1	1	1	1	0	0	0	1	0	0	0.285022	0.0524031	0.0611855	0.0190847	0	1	0	0	0	4	32	1	1	0	1	300250	12.6124	1	0.417695	8	0.304659	1
hhcid20110002	2019000311	1	1	1	0	0	1	0	0	0	0	1	1	1	0.134925	0.0524031	9.69e-06	0.0646172	0	1	0	0	0	1	64	3	1	1	0	3113023	14.9511	0	0.251955	7	0.304659	1
hhcid20110002	2019000314	0	0	1	0	0	0	0	0	0	0	1	1	0	0.0499412	3.71e-05	1.36e-05	0.0475005	0	1	0	0	0	1	71	3	1	1	0	2637255	14.7852	0	0.0974924	3	0.304659	1
hhcid20110002	2019000315	1	1	1	0	0	0	0	0	0	0	1	1	1	0.190007	3.71e-05	1.36e-05	0.0909967	0	1	0	0	0	2	61	3	0	1	0	6837850	15.738	0	0.281054	6	0.304659	1
hhcid20110002	2019000319	0	0	1	0	0	1	0	0	0	0	0	1	1	0.0354635	0.0524031	9.69e-06	0.045539	1	1	0	0	0	1	57	2	1	1	1	4901412	15.405	0	0.133415	4	0.304659	1
hhcid20110002	2019000320	0	1	1	1	1	1	1	1	0	1	1	1	1	0.237667	0.115422	0.0968915	0.0646172	0	1	0	0	0	3	29	1	1	0	1	4621300	15.3462	0	0.514598	11	0.304659	2
hhcid20110003	2019000375	1	0	0	0	0	0	0	0	0	0	1	1	1	0.0473832	2.64e-05	9.69e-06	0.0646172	0	1	0	0	0	1	62	2	0	1	0	1368988	14.1296	0	0.112036	4	0.336438	1
hhcid20110003	2019000374	0	1	1	1	0	1	1	1	0	1	1	1	0	0.15673	0.115422	0.0968915	0.0337303	0	1	0	0	0	3	25	1	0	0	1	1951724	14.4842	0	0.402774	9	0.336438	3
hhcid20110003	2019000347	1	1	1	0	0	1	1	1	0	1	1	1	0	0.134925	0.115422	0.0968915	0.0337303	1	1	0	0	0	3	37	2	1	1	1	5296402	15.4825	0	0.380968	9	0.336438	3
hhcid20110003	2019000348	1	0	1	1	0	1	1	1	0	0	1	1	1	0.214023	0.162542	0.086164	0.0909967	0	1	0	0	0	2	65	2	1	1	1	8990199	16.0116	0	0.553725	9	0.336438	1
hhcid20110003	2019000350	0	0	0	0	0	1	0	0	0	0	1	1	0	2.85e-05	0.0524031	9.69e-06	0.0337303	0	1	0	0	0	1	48	3	0	1	0	9343657	16.0502	0	0.0861716	3	0.336438	1
hhcid20110003	2019000351	0	1	1	0	0	0	0	1	0	0	1	1	1	0.08757	0.0630452	9.69e-06	0.0646172	0	1	0	0	0	2	65	2	0	1	1	4592863	15.34	0	0.215242	6	0.336438	1
hhcid20110003	2019000353	0	0	1	1	0	1	0	1	0	1	1	1	0	0.104624	0.115422	0.0357156	0.0337303	0	1	10000	0	9.21044	3	51	2	0	1	0	5921319	15.5941	1	0.289492	7	0.336438	2
hhcid20110003	2019000357	0	0	0	0	0	0	0	0	0	0	1	1	1	4.01e-05	3.71e-05	1.36e-05	0.0909967	0	1	0	0	0	1	61	2	0	1	0	7133818	15.7804	0	0.0910876	3	0.336438	1
hhcid20110003	2019000358	1	0	1	0	0	1	1	0	0	1	1	1	1	0.0828182	0.0524031	0.0968915	0.0646172	0	1	0	0	0	2	50	5	1	1	0	18300000	16.7241	0	0.29673	8	0.336438	2
hhcid20110003	2019000359	0	0	1	0	1	1	1	1	0	1	1	1	0	0.1164	0.115422	0.0968915	0.0337303	0	1	0	0	0	3	30	3	0	1	1	9775118	16.0953	0	0.362444	8	0.336438	3
hhcid20110003	2019000360	0	1	1	0	0	0	0	0	0	0	1	1	1	0.12332	3.71e-05	1.36e-05	0.0909967	0	1	0	0	0	2	72	2	1	1	0	5276632	15.4788	0	0.214367	5	0.336438	1
hhcid20110003	2019000373	0	0	0	0	0	0	0	0	0	0	1	1	1	2.85e-05	2.64e-05	9.69e-06	0.0646172	0	1	0	0	0	3	83	2	1	1	0	5528423	15.5254	0	0.0646818	3	0.336438	1
hhcid20110003	2019000372	1	0	1	1	0	1	1	1	0	1	1	1	1	0.151979	0.115422	0.0968915	0.0646172	1	1	0	0	0	1	59	2	1	0	0	7638409	15.8487	0	0.428909	10	0.336438	2
hhcid20110003	2019000371	1	1	1	1	1	1	0	1	0	1	0	1	1	0.285022	0.115422	0.0357156	0.045539	0	1	0	0	0	3	57	3	1	1	0	448898	13.0145	0	0.481698	10	0.336438	4
hhcid20110003	2019000367	1	1	1	1	0	1	1	1	0	1	1	1	0	0.204085	0.115422	0.0968915	0.0337303	0	1	0	0	0	5	76	2	1	1	1	4435982	15.3053	0	0.450129	10	0.336438	2
hhcid20110003	2019000376	1	1	1	0	0	1	0	0	0	1	1	1	1	0.134925	0.0524031	0.0357156	0.0646172	0	1	0	0	0	3	28	1	1	1	1	2853629	14.8641	0	0.287661	8	0.336438	4
hhcid20110003	2019000345	1	1	1	1	1	1	1	0	0	1	1	1	0	0.285022	0.0524031	0.0968915	0.0337303	0	1	0	0	0	5	31	3	0	1	1	4729200	15.3693	1	0.468047	10	0.336438	3
hhcid20110003	2019000344	1	0	1	0	0	0	0	0	0	1	1	1	1	0.0828182	2.64e-05	0.0357156	0.0646172	0	1	0	0	0	2	60	2	0	1	0	1134812	13.942	0	0.183177	6	0.336438	2
hhcid20110003	2019000342	0	0	1	0	0	0	0	1	0	0	1	1	1	0.0499412	0.0887829	1.36e-05	0.0909967	0	1	0	0	0	1	81	2	1	1	0	4090928	15.2243	0	0.229734	5	0.336438	1
hhcid20110003	2019000368	1	0	1	0	0	0	0	1	0	1	1	1	1	0.116628	0.0887829	0.0502962	0.0909967	0	1	0	0	0	3	82	2	1	1	1	8572707	15.9641	0	0.346704	7	0.336438	2
hhcid20110003	2019000370	0	1	1	1	1	1	1	0	0	0	1	1	1	0.334693	0.0737962	0.086164	0.0909967	0	1	0	0	0	1	45	2	1	0	0	4275494	15.2684	0	0.58565	9	0.336438	1
hhcid20110003	2019000369	1	1	1	0	0	1	1	1	1	1	1	1	1	0.190007	0.371177	0.136447	0.0909967	0	1	0	0	0	4	24	1	1	0	1	5084487	15.4417	0	0.788627	11	0.336438	3
hhcid20110003	2019000361	1	0	1	0	0	1	1	0	0	1	1	1	1	0.0828182	0.0524031	0.0968915	0.0646172	0	1	0	0	0	1	68	4	0	0	0	8430362	15.9474	0	0.29673	8	0.336438	2
hhcid20110003	2019000363	0	0	1	0	0	0	0	1	0	0	1	1	1	0.0354635	0.0630452	9.69e-06	0.0646172	0	1	0	0	0	5	81	2	1	1	0	34064	10.436	0	0.163136	5	0.336438	1
hhcid20110003	2019000364	1	1	1	1	1	1	1	1	0	1	1	1	1	0.285022	0.115422	0.0968915	0.0646172	0	1	110000	0	11.6082	5	30	2	0	1	1	11600000	16.2651	0	0.561952	12	0.336438	4
hhcid20110003	2019000365	0	0	0	1	0	0	1	1	0	1	1	1	1	0.0691889	0.0630452	0.0968915	0.0646172	0	1	0	0	0	4	33	2	1	1	1	2083354	14.5495	0	0.293743	7	0.336438	4
hhcid20110003	2019000346	0	1	1	1	0	0	1	0	0	1	1	1	1	0.220714	3.71e-05	0.136447	0.0909967	0	1	0	0	0	3	55	3	0	1	0	10600000	16.174	0	0.448195	8	0.336438	2
hhcid20110004	2019000404	0	0	1	0	0	1	0	1	0	1	1	1	0	0.0499412	0.162542	0.0502962	0.0475005	0	1	0	0	0	2	46	4	1	1	0	523696	13.1687	0	0.31028	6	0.208701	3
hhcid20110004	2019000377	1	0	1	1	1	1	0	1	0	1	1	1	1	0.232915	0.115422	0.0357156	0.0646172	0	1	130000	1	11.7753	3	45	3	0	1	0	4328513	15.2807	0	0.44867	10	0.208701	5
hhcid20110004	2019000382	1	0	0	1	0	1	1	0	0	0	1	1	1	0.116544	0.0524031	0.0611855	0.0646172	0	1	0	0	0	3	25	2	1	0	0	24608	10.1109	0	0.294749	7	0.208701	1
hhcid20110004	2019000390	0	0	0	0	0	0	0	0	0	0	1	1	1	4.01e-05	3.71e-05	1.36e-05	0.0909967	0	1	0	0	0	2	41	4	1	1	1	23546	10.0668	0	0.0910876	3	0.208701	1
hhcid20110004	2017010026	0	0	1	0	0	0	0	1	0	0	1	1	1	0.0499412	0.0887829	1.36e-05	0.0909967	0	1	0	0	0	2	80	2	0	1	0	5164907	15.4574	0	0.229734	5	0.208701	1
hhcid20110004	2017011886	1	0	0	0	0	0	0	0	0	0	1	1	1	0.066727	3.71e-05	1.36e-05	0.0909967	0	1	0	0	0	2	59	3	1	1	0	3345710	15.0232	0	0.157774	4	0.208701	1
hhcid20110004	2019000397	0	0	0	1	0	0	1	0	0	1	1	1	0	0.0974347	3.71e-05	0.136447	0.0475005	0	1	0	0	0	3	30	1	0	0	1	2051606	14.5341	0	0.281419	5	0.208701	4
hhcid20110004	2017039032	0	0	0	0	0	0	0	1	0	1	1	1	0	2.85e-05	0.0630452	0.0357156	0.0337303	0	1	0	0	0	3	62	3	1	1	0	815410	13.6114	0	0.13252	4	0.208701	2
hhcid20110004	2017039093	0	1	1	0	0	0	0	0	1	0	1	1	1	0.08757	0.148179	9.69e-06	0.0646172	0	1	0	0	0	3	70	2	1	1	0	6253740	15.6487	0	0.300376	6	0.208701	1
hhcid20110004	2019000392	1	1	1	0	0	1	1	0	0	1	0	1	0	0.134925	0.0524031	0.0968915	0.0146521	0	1	0	0	0	2	25	1	1	0	1	1862659	14.4375	0	0.298871	7	0.208701	3
hhcid20110004	2017026429	0	0	0	0	0	0	0	0	0	0	1	1	0	2.85e-05	2.64e-05	9.69e-06	0.0337303	0	1	0	0	0	2	61	2	0	1	0	3935601	15.1856	0	0.0337949	2	0.208701	1
hhcid20110004	2013000541	0	0	0	0	0	0	0	0	0	1	1	1	0	2.85e-05	2.64e-05	0.0357156	0.0337303	0	1	0	0	0	1	67	4	1	1	0	3587041	15.0928	0	0.0695008	3	0.208701	5
hhcid20110004	2013000535	0	0	1	0	0	0	0	0	0	0	1	1	1	0.0499412	3.71e-05	1.36e-05	0.0909967	0	1	0	0	0	2	62	4	0	0	0	3161867	14.9667	0	0.140989	4	0.208701	1
hhcid20110004	2013000528	0	0	0	0	0	0	0	1	0	0	1	1	1	4.01e-05	0.0887829	1.36e-05	0.0909967	0	1	0	0	0	3	72	2	0	1	0	210250	12.2561	0	0.179833	4	0.208701	1
hhcid20110004	2013000515	0	0	1	0	0	0	0	0	0	0	1	1	1	0.0354635	2.64e-05	9.69e-06	0.0646172	0	1	0	0	0	5	74	5	1	1	0	2786202	14.8402	0	0.100117	4	0.208701	1
hhcid20110004	2017003185	1	0	1	1	0	0	0	1	0	0	1	1	1	0.214023	0.0887829	1.36e-05	0.0909967	0	1	0	0	0	3	57	2	0	1	0	6271579	15.6515	0	0.393816	7	0.208701	1
hhcid20110004	2015000509	0	0	0	0	0	0	0	0	0	0	1	1	0	4.01e-05	3.71e-05	1.36e-05	0.0475005	0	1	0	0	0	1	60	2	0	1	0	148900	11.911	0	0.0475914	2	0.208701	1
hhcid20110004	2017017100	0	0	0	0	0	0	1	0	0	0	1	1	0	2.85e-05	2.64e-05	0.0611855	0.0337303	0	1	0	0	0	3	60	3	1	1	0	3314419	15.0138	0	0.0949707	3	0.208701	1
hhcid20110004	2015000537	0	0	1	0	0	0	1	1	0	1	1	1	1	0.0354635	0.0630452	0.0968915	0.0646172	0	1	0	0	0	3	61	2	1	1	0	2840064	14.8593	0	0.260017	7	0.208701	3
hhcid20110004	2017017756	0	1	0	0	0	0	0	0	0	0	1	1	0	0.052135	2.64e-05	9.69e-06	0.0337303	0	1	0	0	0	3	68	2	0	1	0	2901280	14.8807	0	0.0859014	3	0.208701	1
hhcid20110004	2017018619	1	1	1	1	1	1	0	1	0	1	1	1	1	0.40138	0.162542	0.0502962	0.0909967	0	1	0	0	0	3	44	3	1	1	0	8863838	15.9975	0	0.705214	11	0.208701	4
hhcid20110004	2017018873	0	0	0	0	0	0	0	0	0	0	1	1	1	2.85e-05	2.64e-05	9.69e-06	0.0646172	0	1	0	0	0	1	68	2	1	1	0	1093941	13.9053	0	0.0646818	3	0.208701	1
hhcid20110004	2017021687	1	1	1	0	0	0	1	0	0	1	1	1	0	0.190007	3.71e-05	0.136447	0.0475005	1	1	0	0	0	2	46	4	0	1	0	594604	13.2957	0	0.373991	7	0.208701	3
hhcid20110004	2017008441	0	0	1	0	0	0	0	0	0	1	1	1	0	0.0354635	2.64e-05	0.0357156	0.0337303	0	1	0	0	0	1	42	4	1	1	0	2732621	14.8208	0	0.104936	4	0.208701	3
hhcid20110004	2017023581	0	0	0	0	0	0	1	1	0	0	1	1	0	4.01e-05	0.0887829	0.086164	0.0475005	0	1	33000	0	10.4043	1	67	3	1	1	0	162779	12.0001	0	0.222488	4	0.208701	1
hhcid20110004	2017032111	0	0	1	0	0	0	0	0	0	0	1	1	0	0.0354635	2.64e-05	9.69e-06	0.0337303	0	1	0	0	0	1	62	3	0	1	0	2458724	14.7151	0	0.0692299	3	0.208701	1
hhcid20110004	2015000540	0	0	1	0	0	0	0	1	0	0	1	1	1	0.0499412	0.0887829	1.36e-05	0.0909967	0	1	0	0	0	3	67	2	1	1	0	3899057	15.1762	0	0.229734	5	0.208701	1
hhcid20110004	2019000398	0	0	0	0	0	1	0	0	0	0	1	1	0	4.01e-05	0.0737962	1.36e-05	0.0475005	0	1	0	0	0	3	54	3	1	1	0	5461368	15.5132	0	0.121351	3	0.208701	1
hhcid20110005	2019000466	1	0	1	0	1	1	1	0	0	1	1	1	1	0.163755	0.0524031	0.0968915	0.0646172	0	1	0	0	0	3	35	5	1	1	1	7786138	15.8679	0	0.377667	9	0.325399	3
hhcid20110005	2019000465	0	0	1	0	0	0	1	0	0	1	1	1	0	0.0354635	2.64e-05	0.0968915	0.0337303	0	1	0	0	0	3	23	1	1	0	1	39100	10.5739	0	0.166112	5	0.325399	5
hhcid20110005	2019000463	0	0	0	0	0	1	0	0	0	1	1	1	0	4.01e-05	0.0737962	0.0502962	0.0475005	1	1	0	0	0	3	44	3	1	1	0	176597	12.0816	0	0.171633	4	0.325399	5
hhcid20110005	2019000461	0	1	1	0	0	1	0	1	0	1	1	1	0	0.08757	0.115422	0.0357156	0.0337303	0	1	0	0	0	3	63	3	0	1	0	6988435	15.7598	0	0.272438	7	0.325399	4
hhcid20110005	2019000460	0	1	1	0	1	0	0	1	0	1	1	1	1	0.237298	0.0887829	0.0502962	0.0909967	0	1	0	0	0	2	65	2	1	1	0	12100000	16.306	0	0.467374	8	0.325399	2
hhcid20110005	2019000459	1	0	0	0	0	1	0	0	0	1	1	1	1	0.0473832	0.0524031	0.0357156	0.0646172	1	1	0	0	0	1	25	1	0	0	0	283792	12.556	0	0.200119	6	0.325399	2
hhcid20110005	2019000458	0	0	1	0	0	0	0	1	0	0	1	1	1	0.0499412	0.0887829	1.36e-05	0.0909967	0	1	0	0	0	3	61	3	0	1	0	9814517	16.0994	0	0.229734	5	0.325399	1
hhcid20110005	2019000457	0	0	1	1	1	1	1	0	0	1	1	1	1	0.185561	0.0524031	0.0968915	0.0646172	0	1	0	0	0	4	35	4	1	1	1	4498997	15.3194	0	0.399472	9	0.325399	4
hhcid20110005	2019000456	1	1	1	1	1	0	0	0	0	1	1	1	1	0.285022	2.64e-05	0.0357156	0.0646172	1	1	0	0	0	2	31	3	1	1	1	4099200	15.2263	0	0.385381	9	0.325399	2
hhcid20110005	2017009794	1	1	1	1	0	0	0	0	1	1	1	1	1	0.204085	0.148179	0.0357156	0.0646172	1	1	0	0	0	4	34	4	0	1	1	8663200	15.9746	1	0.452597	9	0.325399	2
hhcid20110005	2019000455	1	0	0	0	0	0	0	0	0	1	1	1	1	0.0473832	2.64e-05	0.0357156	0.0646172	0	1	0	0	0	2	43	4	1	1	0	1615002	14.2949	0	0.147742	5	0.325399	4
hhcid20110005	2019000453	0	0	0	0	0	1	1	0	0	1	1	1	0	4.01e-05	0.0737962	0.136447	0.0475005	0	1	0	0	0	3	30	4	1	1	0	734835	13.5074	0	0.257783	5	0.325399	3
hhcid20110005	2019000452	0	0	1	0	0	0	0	0	0	1	1	1	1	0.0354635	2.64e-05	0.0357156	0.0646172	0	1	0	0	0	1	46	2	1	1	1	606100	13.3148	0	0.135823	5	0.325399	3
hhcid20110005	2019000450	0	1	0	0	0	0	0	0	0	1	1	1	0	0.052135	2.64e-05	0.0357156	0.0337303	0	1	0	0	0	2	39	4	1	1	0	174600	12.0703	0	0.121607	4	0.325399	2
hhcid20110005	2019000449	0	0	1	0	0	1	1	1	0	1	1	1	1	0.0499412	0.162542	0.136447	0.0909967	0	1	0	0	0	2	62	3	1	1	0	4215610	15.2543	0	0.439926	8	0.325399	3
hhcid20110005	2017010874	0	0	0	0	0	1	0	0	0	1	1	1	1	2.85e-05	0.0524031	0.0357156	0.0646172	0	1	0	0	0	1	47	5	1	1	0	187395	12.141	0	0.152764	5	0.325399	3
hhcid20110005	2017011026	1	0	0	1	1	1	1	1	0	1	1	1	1	0.2781	0.162542	0.136447	0.0909967	1	1	35000	0	10.4631	3	41	4	1	1	1	7510897	15.8319	0	0.668085	10	0.325399	3
hhcid20110005	2019000448	1	0	0	0	0	0	0	0	0	0	1	1	1	0.0473832	2.64e-05	9.69e-06	0.0646172	0	1	0	0	0	2	64	1	0	1	0	27708	10.2295	0	0.112036	4	0.325399	1
hhcid20110005	2017017135	1	0	1	1	0	0	0	0	0	1	1	1	0	0.214023	3.71e-05	0.0502962	0.0475005	0	1	0	0	0	4	81	2	1	1	1	1097100	13.9082	0	0.311856	6	0.325399	3
hhcid20110005	2017022005	1	1	1	0	0	1	0	0	0	1	1	1	1	0.134925	0.0524031	0.0357156	0.0646172	0	1	0	0	0	3	29	3	1	1	1	4915754	15.408	0	0.287661	8	0.325399	3
hhcid20110005	2015000609	1	1	1	1	1	1	1	1	0	1	1	1	1	0.285022	0.115422	0.0968915	0.0646172	1	1	0	0	0	4	30	1	1	0	1	2313842	14.6544	1	0.561952	12	0.325399	4
hhcid20110005	2015000622	0	1	1	1	0	0	1	1	0	1	1	1	1	0.15673	0.0630452	0.0968915	0.0646172	1	1	15000	0	9.61587	3	57	3	1	1	1	4260846	15.265	0	0.381284	9	0.325399	2
hhcid20110005	2015000624	1	1	1	0	1	0	0	1	0	1	1	1	1	0.303985	0.0887829	0.0502962	0.0909967	1	1	0	0	0	2	53	2	0	0	1	4695500	15.3621	0	0.534061	9	0.325399	2
hhcid20110005	2015000629	1	1	1	1	1	1	1	1	0	1	1	1	1	0.285022	0.115422	0.0968915	0.0646172	0	1	0	0	0	2	34	6	1	1	1	5549555	15.5292	0	0.561952	12	0.325399	3
hhcid20110005	2017033362	0	1	1	1	1	1	0	1	0	1	1	1	1	0.237667	0.115422	0.0357156	0.0646172	1	1	0	0	0	3	39	3	1	1	0	2411180	14.6956	0	0.453422	10	0.325399	3
hhcid20110005	2015000613	0	1	1	1	1	0	0	0	0	0	1	1	1	0.237667	2.64e-05	9.69e-06	0.0646172	0	1	0	0	0	3	79	2	1	1	0	4796767	15.3834	0	0.30232	7	0.325399	1
hhcid20110005	2015000621	1	1	1	0	1	0	0	0	0	1	1	1	1	0.215861	2.64e-05	0.0357156	0.0646172	1	1	0	0	0	1	31	3	1	1	1	4936800	15.4122	0	0.316221	8	0.325399	4
hhcid20110005	2015000608	0	1	1	1	0	1	0	0	0	0	1	1	0	0.15673	0.0524031	9.69e-06	0.0337303	0	1	0	0	0	2	56	4	1	1	1	14900000	16.5198	0	0.242873	6	0.325399	1
hhcid20110005	2013000775	1	1	1	1	0	1	0	1	0	1	1	1	1	0.204085	0.115422	0.0357156	0.0646172	1	1	0	0	0	3	37	5	0	1	1	14200000	16.4653	0	0.41984	10	0.325399	4
hhcid20110005	2013000776	1	1	1	0	1	1	1	0	0	1	1	1	1	0.215861	0.0524031	0.0968915	0.0646172	0	1	0	0	0	2	67	5	1	1	0	4989749	15.4229	0	0.429773	10	0.325399	3
hhcid20110005	2019000585	0	0	0	0	0	0	1	0	0	0	1	1	1	2.85e-05	2.64e-05	0.0611855	0.0646172	1	1	0	0	0	2	37	4	1	1	1	296524	12.5999	1	0.125858	4	0.325399	1
hhcid20110006	2017034536	1	1	1	0	0	1	0	0	0	0	1	1	1	0.190007	0.0737962	1.36e-05	0.0909967	0	1	0	0	0	1	65	2	0	1	1	9220380	16.0369	0	0.354813	7	0.242051	1
hhcid20110006	2017039795	1	0	1	1	1	1	1	1	0	1	1	1	1	0.232915	0.115422	0.0968915	0.0646172	0	1	0	0	0	3	59	2	0	1	1	14200000	16.4708	0	0.509846	11	0.242051	3
hhcid20110006	2017031272	1	0	0	0	0	0	1	1	0	0	1	1	0	0.0473832	0.0630452	0.0611855	0.0337303	1	1	0	0	0	3	55	3	1	1	1	9248000	16.0399	0	0.205344	5	0.242051	1
hhcid20110006	2019000537	0	0	1	0	0	0	0	0	0	0	1	1	1	0.0354635	2.64e-05	9.69e-06	0.0646172	0	1	0	0	0	1	69	2	1	1	0	262500	12.478	0	0.100117	4	0.242051	1
hhcid20110006	2019000538	0	0	1	0	0	0	0	0	0	0	1	1	1	0.0354635	2.64e-05	9.69e-06	0.0646172	1	1	0	0	0	2	51	3	0	1	0	8736620	15.983	0	0.100117	4	0.242051	1
hhcid20110006	2015000652	1	0	1	0	0	1	0	1	0	1	1	1	1	0.116628	0.162542	0.0502962	0.0909967	0	1	0	0	0	1	44	4	1	1	0	23200000	16.9601	0	0.420463	8	0.242051	2
hhcid20110006	2015000683	1	0	0	0	0	0	0	0	0	1	1	1	0	0.0473832	2.64e-05	0.0357156	0.0337303	0	1	0	0	0	3	89	1	0	0	0	2087469	14.5515	0	0.116856	4	0.242051	2
hhcid20110006	2015000686	1	1	1	1	1	1	0	1	0	1	1	1	1	0.285022	0.115422	0.0357156	0.0646172	1	1	0	0	0	5	49	1	1	0	1	16000000	16.5889	0	0.500777	11	0.242051	4
hhcid20110006	2019000542	0	0	0	0	0	0	0	0	0	0	1	1	1	4.01e-05	3.71e-05	1.36e-05	0.0909967	0	1	0	0	0	1	34	2	1	0	1	101000000	18.4291	0	0.0910876	3	0.242051	1
hhcid20110006	2019000543	0	0	1	0	1	1	1	0	0	1	1	1	0	0.1164	0.0524031	0.0968915	0.0337303	0	1	0	0	0	3	38	4	1	1	0	906449	13.7173	0	0.299425	7	0.242051	2
hhcid20110006	2019000544	0	1	0	0	0	0	0	0	0	1	1	1	1	0.0734186	3.71e-05	0.0502962	0.0909967	1	1	0	0	0	1	46	3	1	1	0	88429	11.39	0	0.214749	5	0.242051	5
hhcid20110006	2019000510	1	1	1	1	1	1	1	1	0	1	1	1	1	0.285022	0.115422	0.0968915	0.0646172	0	1	0	0	0	4	40	4	1	1	1	8825460	15.9931	0	0.561952	12	0.242051	3
hhcid20110006	2019000513	0	1	0	0	0	0	0	0	0	0	1	1	1	0.052135	2.64e-05	9.69e-06	0.0646172	0	1	0	0	0	2	54	3	0	1	0	774030	13.5594	0	0.116788	4	0.242051	1
hhcid20110006	2013000690	1	1	0	1	1	1	1	1	0	0	1	1	1	0.249587	0.115422	0.0611855	0.0646172	0	1	0	0	0	3	57	2	0	0	1	9001934	16.013	0	0.490812	10	0.242051	1
hhcid20110006	2017031935	0	0	1	0	0	1	0	0	0	1	1	1	1	0.0354635	0.0524031	0.0357156	0.0646172	0	1	0	0	0	3	40	4	1	1	1	22200000	16.917	0	0.188199	6	0.242051	3
hhcid20110006	2017022420	0	0	1	0	0	0	0	0	0	0	1	1	0	0.0354635	2.64e-05	9.69e-06	0.0337303	0	1	0	0	0	1	75	3	1	1	1	5642340	15.5458	0	0.0692299	3	0.242051	1
hhcid20110006	2017018759	1	1	1	1	1	1	1	1	0	1	1	1	1	0.285022	0.115422	0.0968915	0.0646172	1	1	0	0	0	3	33	5	1	1	1	12800000	16.3645	0	0.561952	12	0.242051	3
hhcid20110006	2019000516	0	0	1	0	0	0	0	0	0	0	1	1	0	0.0499412	3.71e-05	1.36e-05	0.0475005	1	1	0	0	0	1	51	3	1	1	0	812211	13.6075	0	0.0974924	3	0.242051	1
hhcid20110006	2019000535	1	0	1	0	0	0	0	0	0	0	1	1	1	0.116628	3.71e-05	1.36e-05	0.0909967	1	1	0	0	0	1	53	1	1	0	0	114001	11.644	0	0.207676	5	0.242051	1
hhcid20110006	2019000532	0	0	1	0	0	0	1	1	0	0	1	1	1	0.0499412	0.0887829	0.086164	0.0909967	0	1	0	0	0	2	62	2	0	1	0	7207750	15.7907	0	0.315885	6	0.242051	1
hhcid20110006	2019000531	0	0	0	0	0	0	0	0	0	0	1	1	1	2.85e-05	2.64e-05	9.69e-06	0.0646172	0	1	0	0	0	1	84	3	1	1	0	8318445	15.934	0	0.0646818	3	0.242051	1
hhcid20110006	2019000530	0	0	0	0	0	0	0	0	0	0	1	1	1	2.85e-05	2.64e-05	9.69e-06	0.0646172	0	1	0	0	0	1	61	2	0	1	0	9408500	16.0571	0	0.0646818	3	0.242051	1
hhcid20110006	2019000528	0	0	0	0	0	0	0	1	0	0	1	1	1	4.01e-05	0.0887829	1.36e-05	0.0909967	0	1	0	0	0	1	62	3	0	1	0	8758119	15.9855	0	0.179833	4	0.242051	1
hhcid20110006	2019000527	0	0	1	0	0	0	0	0	0	0	1	1	1	0.0354635	2.64e-05	9.69e-06	0.0646172	0	1	0	0	0	1	67	2	0	1	0	6998134	15.7612	0	0.100117	4	0.242051	1
hhcid20110006	2019000540	0	0	0	0	0	0	0	0	0	1	1	1	0	2.85e-05	2.64e-05	0.0357156	0.0337303	0	1	0	0	0	2	59	2	0	1	0	70434	11.1624	0	0.0695008	3	0.242051	5
hhcid20110006	2019000539	0	0	1	0	0	0	1	0	0	0	1	1	1	0.0354635	2.64e-05	0.0611855	0.0646172	1	1	0	0	0	1	58	2	1	1	0	3639100	15.1073	0	0.161293	5	0.242051	1
hhcid20110006	2019000524	1	0	1	0	0	0	0	0	0	0	1	1	1	0.0828182	2.64e-05	9.69e-06	0.0646172	0	1	0	0	0	1	52	2	0	1	0	1562300	14.2617	0	0.147472	5	0.242051	1
hhcid20110006	2019000545	1	0	1	1	0	1	0	0	0	0	1	1	1	0.151979	0.0524031	9.69e-06	0.0646172	0	1	0	0	0	3	62	3	1	1	1	8616330	15.9692	0	0.269009	7	0.242051	1
hhcid20110006	2017008464	1	1	1	1	1	0	1	0	0	1	1	1	0	0.285022	2.64e-05	0.0968915	0.0337303	0	1	0	0	0	2	61	2	0	0	0	7547294	15.8367	0	0.41567	9	0.242051	4
hhcid20110006	2019000522	0	0	0	0	0	0	0	1	0	1	1	1	1	2.85e-05	0.0630452	0.0357156	0.0646172	1	1	0	0	0	2	45	4	0	1	1	9348040	16.0507	0	0.163407	5	0.242051	2
hhcid20110006	2019000520	1	0	1	1	0	1	1	1	1	1	1	1	1	0.151979	0.263575	0.0968915	0.0646172	1	1	0	0	0	3	49	3	1	1	1	14700000	16.5067	0	0.577062	11	0.242051	2
hhcid20110006	2019000519	0	0	1	0	0	1	0	0	0	1	1	1	1	0.0499412	0.0737962	0.0502962	0.0909967	0	1	0	0	0	1	65	2	0	1	0	8534500	15.9596	0	0.26503	6	0.242051	2
hhcid20110006	2019000518	1	0	1	0	0	0	0	0	0	0	1	1	1	0.116628	3.71e-05	1.36e-05	0.0909967	1	1	0	0	0	1	60	3	1	1	0	503625	13.1296	0	0.207676	5	0.242051	1
hhcid20110006	2019000536	0	0	0	0	0	0	0	0	0	0	0	1	0	4.01e-05	3.71e-05	1.36e-05	0.0206337	0	1	0	0	0	1	51	2	1	1	0	233199	12.3597	0	0.0207246	1	0.242051	1
hhcid20110007	2019000562	1	0	1	0	0	1	0	1	0	1	1	1	1	0.0828182	0.115422	0.0357156	0.0646172	0	1	0	0	0	2	72	1	1	0	0	6233200	15.6454	0	0.298573	8	0.297533	3
hhcid20110007	2019000563	0	0	1	0	0	0	0	0	0	0	1	1	1	0.0499412	3.71e-05	1.36e-05	0.0909967	0	1	0	0	0	1	67	2	1	1	0	69420	11.1479	0	0.140989	4	0.297533	1
hhcid20110007	2019000565	1	0	0	0	0	0	1	1	0	1	1	1	1	0.066727	0.0887829	0.136447	0.0909967	0	1	0	0	0	5	77	2	0	1	1	8142000	15.9125	0	0.382953	7	0.297533	2
hhcid20110007	2019000567	1	1	1	1	0	1	0	1	0	1	1	1	1	0.287401	0.162542	0.0502962	0.0909967	1	1	0	0	0	4	36	4	1	1	1	1847500	14.4293	0	0.591236	10	0.297533	4
hhcid20110007	2019000569	1	0	1	0	0	0	0	0	0	0	1	1	1	0.0828182	2.64e-05	9.69e-06	0.0646172	0	1	0	0	0	2	80	1	0	0	1	8005600	15.8956	0	0.147472	5	0.297533	1
hhcid20110007	2019000570	0	0	0	0	0	1	1	1	0	1	0	1	1	2.85e-05	0.115422	0.0968915	0.045539	0	1	25000	0	10.1267	3	85	5	1	1	1	13100000	16.3917	0	0.257881	6	0.297533	3
hhcid20110007	2019000571	0	1	0	0	0	1	0	0	0	1	1	1	1	0.0734186	0.0737962	0.0502962	0.0909967	0	1	0	0	0	1	51	1	0	0	0	6554725	15.6957	0	0.288508	6	0.297533	3
hhcid20110007	2019000572	1	1	1	1	0	1	1	1	0	1	1	1	1	0.204085	0.115422	0.0968915	0.0646172	1	1	200000	0	12.2061	3	42	4	0	1	1	12100000	16.3114	0	0.481016	11	0.297533	3
hhcid20110007	2019000573	1	0	1	0	0	0	0	1	0	1	1	1	1	0.0828182	0.0630452	0.0357156	0.0646172	0	1	0	0	0	2	82	1	0	0	1	7374381	15.8135	0	0.246196	7	0.297533	2
hhcid20110007	2019000574	0	0	1	0	0	0	0	0	0	0	1	1	1	0.0499412	3.71e-05	1.36e-05	0.0909967	0	1	0	0	0	1	72	2	0	1	0	4299423	15.274	0	0.140989	4	0.297533	1
hhcid20110007	2019000575	0	0	1	0	0	0	1	0	0	0	1	1	0	0.0354635	2.64e-05	0.0611855	0.0337303	0	1	0	0	0	2	72	1	0	0	0	1392978	14.147	0	0.130406	4	0.297533	1
hhcid20110007	2019000577	0	0	1	0	0	0	0	0	0	0	1	1	1	0.0354635	2.64e-05	9.69e-06	0.0646172	0	1	0	0	0	3	64	2	0	1	0	7810903	15.871	0	0.100117	4	0.297533	1
hhcid20110007	2019000578	1	1	1	0	0	1	0	1	0	1	1	1	1	0.134925	0.115422	0.0357156	0.0646172	0	1	0	0	0	3	69	3	1	1	0	1310673	14.0861	0	0.350679	9	0.297533	2
hhcid20110007	2019000579	1	0	1	0	0	1	1	0	0	0	1	1	1	0.116628	0.0737962	0.086164	0.0909967	0	1	0	0	0	2	61	3	1	1	0	68408.8	11.1333	0	0.367585	7	0.297533	1
hhcid20110007	2019000581	0	1	0	0	0	0	0	0	0	0	1	1	1	0.052135	2.64e-05	9.69e-06	0.0646172	0	1	0	0	0	3	67	2	0	1	0	5704080	15.5567	0	0.116788	4	0.297533	1
hhcid20110007	2019000582	0	0	1	0	0	0	0	1	0	1	1	1	1	0.0354635	0.0630452	0.0357156	0.0646172	0	1	0	0	0	4	83	2	0	1	1	9265200	16.0418	0	0.198842	6	0.297533	3
hhcid20110007	2015000752	1	1	1	1	1	1	1	1	0	1	0	1	0	0.285022	0.115422	0.0968915	0.0146521	1	1	0	0	0	3	38	4	1	1	1	4025432	15.2081	0	0.511987	10	0.297533	2
hhcid20110007	2015000715	0	0	1	0	1	1	1	1	0	1	1	1	1	0.16392	0.162542	0.136447	0.0909967	0	1	0	0	0	3	68	2	1	1	1	10800000	16.1987	0	0.553905	9	0.297533	2
hhcid20110007	2019000547	1	1	1	0	0	1	1	1	1	1	1	1	0	0.190007	0.371177	0.136447	0.0475005	0	1	0	0	0	3	61	3	1	1	1	16800000	16.6351	0	0.745131	10	0.297533	3
hhcid20110007	2019000549	0	0	0	0	0	0	1	0	0	0	1	1	1	4.01e-05	3.71e-05	0.086164	0.0909967	0	1	0	0	0	3	81	1	0	0	0	5631220	15.5438	0	0.177238	4	0.297533	1
hhcid20110007	2019000550	0	0	1	0	0	0	0	0	0	0	1	1	1	0.0354635	2.64e-05	9.69e-06	0.0646172	0	1	0	0	0	2	68	2	1	1	0	864607	13.67	0	0.100117	4	0.297533	1
hhcid20110007	2019000551	1	0	1	0	1	1	1	1	0	1	1	1	1	0.163755	0.115422	0.0968915	0.0646172	1	1	0	0	0	3	61	2	1	1	1	18300000	16.7216	0	0.440686	10	0.297533	2
hhcid20110007	2019000552	0	1	0	0	1	0	1	1	0	1	1	1	0	0.187397	0.0887829	0.136447	0.0475005	1	1	0	0	0	3	60	2	1	1	1	7214731	15.7916	0	0.460127	7	0.297533	4
hhcid20110007	2019000554	0	0	1	0	0	0	0	0	0	0	1	1	1	0.0499412	3.71e-05	1.36e-05	0.0909967	0	1	0	0	0	3	61	2	0	1	0	4540900	15.3286	0	0.140989	4	0.297533	1
hhcid20110007	2019000555	0	0	1	0	0	1	0	0	0	0	1	1	1	0.0499412	0.0737962	1.36e-05	0.0909967	0	1	0	0	0	1	64	2	0	1	0	1579318	14.2725	0	0.214748	5	0.297533	1
hhcid20110007	2019000556	0	0	0	0	0	1	0	0	0	0	1	1	1	4.01e-05	0.0737962	1.36e-05	0.0909967	1	1	0	0	0	1	46	5	1	1	1	5123322	15.4493	0	0.164847	4	0.297533	1
hhcid20110007	2019000557	0	0	0	1	1	1	0	0	0	1	1	1	0	0.211413	0.0737962	0.0502962	0.0475005	0	1	0	0	0	5	47	3	1	1	1	8469632	15.952	0	0.383006	6	0.297533	5
hhcid20110007	2019000558	1	1	1	0	0	0	0	0	0	1	1	1	1	0.134925	2.64e-05	0.0357156	0.0646172	0	1	0	0	0	3	28	2	1	0	1	247215	12.418	0	0.235284	7	0.297533	2
hhcid20110007	2019000559	1	0	1	0	0	0	0	1	0	1	1	1	0	0.0828182	0.0630452	0.0357156	0.0337303	0	1	102500	0	11.5376	2	64	2	1	1	0	5749050	15.5646	0	0.215309	6	0.297533	4
hhcid20110007	2019000560	0	0	1	0	0	0	0	0	0	0	1	1	1	0.0499412	3.71e-05	1.36e-05	0.0909967	0	1	0	0	0	1	84	2	1	1	0	3632400	15.1054	0	0.140989	4	0.297533	1
hhcid20110007	2019000561	1	1	1	1	1	1	1	0	0	1	1	1	1	0.285022	0.0524031	0.0968915	0.0646172	1	1	0	0	0	2	29	1	1	0	1	4433193	15.3046	0	0.498934	11	0.297533	3
hhcid20110008	2019000504	0	1	1	1	1	1	1	1	0	1	1	1	0	0.237667	0.115422	0.0968915	0.0337303	1	1	2000	0	7.6014	3	32	3	0	1	1	4095500	15.2254	0	0.483711	10	0.366604	3
hhcid20110008	2019000485	1	1	1	1	1	1	1	1	0	1	1	1	1	0.40138	0.162542	0.136447	0.0909967	0	1	0	0	0	3	38	3	1	1	1	2125178	14.5694	0	0.791365	12	0.366604	3
hhcid20110008	2019000484	1	0	1	0	0	1	1	0	0	1	1	1	1	0.0828182	0.0524031	0.0968915	0.0646172	1	1	0	0	0	3	37	4	1	1	1	841044	13.6424	0	0.29673	8	0.366604	3
hhcid20110008	2019000506	0	0	0	0	0	0	0	0	0	0	1	1	0	2.85e-05	2.64e-05	9.69e-06	0.0337303	0	1	0	0	0	1	82	1	0	0	0	408200	12.9195	0	0.0337949	2	0.366604	1
hhcid20110008	2019000498	1	1	1	1	0	1	1	0	0	1	1	1	0	0.204085	0.0524031	0.0968915	0.0337303	1	1	0	0	0	4	28	2	0	1	1	95769	11.4697	0	0.38711	9	0.366604	5
hhcid20110008	2019000499	0	0	0	1	0	0	0	1	0	0	1	1	1	0.0974347	0.0887829	1.36e-05	0.0909967	0	1	0	0	0	3	64	1	0	0	0	3542113	15.0802	0	0.277228	5	0.366604	1
hhcid20110008	2019000480	1	1	1	0	1	1	1	1	0	1	1	1	1	0.215861	0.115422	0.0968915	0.0646172	1	1	0	0	0	4	34	2	0	1	1	7347031	15.8098	0	0.492792	11	0.366604	4
hhcid20110008	2019000479	1	1	1	0	0	1	0	0	0	0	1	1	1	0.134925	0.0524031	9.69e-06	0.0646172	0	1	0	0	0	3	70	2	0	1	0	2150128	14.581	0	0.251955	7	0.366604	1
hhcid20110008	2019000490	0	1	1	0	0	0	0	1	0	0	1	1	1	0.12332	0.0887829	1.36e-05	0.0909967	0	1	0	0	0	2	77	1	0	0	0	173539	12.0642	0	0.303113	6	0.366604	1
hhcid20110008	2019000489	0	0	1	0	0	0	0	1	1	0	1	1	1	0.0499412	0.297418	1.36e-05	0.0909967	0	1	0	0	0	2	66	2	1	1	0	1248246	14.0373	0	0.43837	6	0.366604	1
hhcid20110008	2019000478	0	1	1	0	0	0	0	0	1	0	1	1	1	0.08757	0.148179	9.69e-06	0.0646172	0	1	0	0	0	1	66	2	1	1	0	1088014	13.8999	0	0.300376	6	0.366604	1
hhcid20110008	2019000486	0	0	1	1	0	0	0	1	0	0	1	1	1	0.147336	0.0887829	1.36e-05	0.0909967	0	1	0	0	0	3	84	2	1	1	1	7965231	15.8906	0	0.327129	6	0.366604	1
hhcid20110008	2019000487	0	0	1	0	0	1	0	0	0	1	0	1	1	0.0499412	0.0737962	0.0502962	0.0641299	0	1	0	0	0	1	47	3	1	1	1	6318714	15.659	0	0.238164	5	0.366604	5
hhcid20110008	2019000488	1	1	1	0	0	1	1	0	0	1	1	1	1	0.134925	0.0524031	0.0968915	0.0646172	1	1	0	0	0	2	31	2	0	1	1	4200948	15.2508	0	0.348836	9	0.366604	3
hhcid20110008	2019000590	0	0	1	0	0	0	1	0	0	0	1	1	0	0.0499412	3.71e-05	0.086164	0.0475005	0	1	0	0	0	3	43	3	0	1	0	288044	12.5709	0	0.183643	4	0.366604	1
hhcid20110008	2019000501	1	0	1	1	1	1	0	0	0	1	1	1	1	0.232915	0.0524031	0.0357156	0.0646172	1	1	0	0	0	4	34	2	1	1	1	5869475	15.5853	0	0.385651	9	0.366604	3
hhcid20110008	2019000483	1	1	1	1	0	1	0	1	0	1	1	1	1	0.204085	0.115422	0.0357156	0.0646172	1	1	0	0	0	3	38	4	0	1	1	8302165	15.932	0	0.41984	10	0.366604	4
hhcid20110008	2019000591	1	1	0	0	0	0	0	1	0	0	1	1	1	0.140105	0.0887829	1.36e-05	0.0909967	0	1	0	0	0	2	83	2	1	1	1	2373353	14.6798	0	0.319899	6	0.366604	1
hhcid20110008	2019000496	1	1	1	0	0	1	1	0	0	1	1	1	0	0.134925	0.0524031	0.0968915	0.0337303	0	1	0	0	0	2	43	3	1	1	1	11600000	16.2685	0	0.31795	8	0.366604	2
hhcid20110008	2019000500	1	1	1	0	0	0	0	1	0	1	1	1	1	0.190007	0.0887829	0.0502962	0.0909967	0	1	0	0	0	3	82	2	0	1	1	7015050	15.7636	0	0.420082	8	0.366604	2
hhcid20110008	2019000495	0	1	1	1	1	0	1	0	0	1	1	1	1	0.334693	3.71e-05	0.136447	0.0909967	1	1	0	0	0	3	60	3	1	1	0	937686	13.7512	0	0.562173	9	0.366604	2
hhcid20110008	2019000494	0	1	1	1	1	1	0	1	0	1	1	1	1	0.334693	0.162542	0.0502962	0.0909967	1	1	0	0	0	3	45	3	0	1	1	9536000	16.0706	0	0.638528	10	0.366604	4
hhcid20110008	2019000587	1	1	1	0	0	1	0	1	0	1	1	1	0	0.134925	0.115422	0.0357156	0.0337303	1	1	0	0	0	1	35	4	1	1	1	975735	13.791	0	0.319793	8	0.366604	2
hhcid20110008	2019000492	0	0	1	1	1	1	1	1	0	1	1	1	1	0.261314	0.162542	0.136447	0.0909967	0	1	20200	0	9.91349	3	69	4	0	1	0	621252	13.3395	0	0.651299	10	0.366604	4
hhcid20110008	2019000491	0	1	0	0	0	0	0	0	0	0	1	1	1	0.0734186	3.71e-05	1.36e-05	0.0909967	0	1	0	0	0	1	63	1	0	1	0	72586	11.1925	0	0.164466	4	0.366604	1
hhcid20110008	2019000588	1	0	1	0	0	1	0	1	0	0	1	1	1	0.0828182	0.115422	9.69e-06	0.0646172	0	1	0	0	0	3	65	5	1	1	0	11100000	16.2196	0	0.262867	7	0.366604	1
hhcid20110008	2019000503	1	0	1	0	0	1	0	0	0	0	1	1	1	0.116628	0.0737962	1.36e-05	0.0909967	0	1	0	0	0	1	63	3	1	1	0	571360	13.2558	0	0.281435	6	0.366604	1
hhcid20110009	2013001792	0	1	0	1	1	0	1	0	0	0	1	1	1	0.202232	2.64e-05	0.0611855	0.0646172	1	1	0	0	0	3	55	3	1	1	0	2934661	14.8921	0	0.328061	7	0.292816	1
hhcid20110009	2013001815	0	0	0	0	0	1	0	0	0	0	1	1	1	2.85e-05	0.0524031	9.69e-06	0.0646172	0	1	0	0	0	1	64	6	1	1	0	5525637	15.5249	0	0.117058	4	0.292816	1
hhcid20110009	2017023861	1	0	1	0	0	1	0	0	0	1	1	1	1	0.0828182	0.0524031	0.0357156	0.0646172	0	1	0	0	0	5	56	3	0	1	1	2568862	14.759	0	0.235554	7	0.292816	2
hhcid20110009	2017033480	0	0	1	0	0	0	0	1	0	0	1	1	1	0.0499412	0.0887829	1.36e-05	0.0909967	0	1	0	0	0	1	63	4	1	1	0	2409998	14.6951	0	0.229734	5	0.292816	1
hhcid20110009	2015001799	1	1	1	0	0	1	0	1	0	0	1	1	1	0.134925	0.115422	9.69e-06	0.0646172	0	1	0	0	0	3	57	3	0	1	0	7575001	15.8404	0	0.314974	8	0.292816	1
hhcid20110009	2015001783	1	0	0	0	0	0	0	1	0	1	1	1	1	0.066727	0.0887829	0.0502962	0.0909967	0	1	0	0	0	2	69	3	1	0	0	3565849	15.0869	0	0.296803	6	0.292816	2
hhcid20110009	2015001778	1	0	1	0	0	1	0	1	0	0	1	1	1	0.0828182	0.115422	9.69e-06	0.0646172	1	1	0	0	0	2	51	3	1	1	0	8308298	15.9328	0	0.262867	7	0.292816	1
hhcid20110009	2015001775	1	0	1	0	0	1	0	1	0	0	1	1	1	0.116628	0.162542	1.36e-05	0.0909967	0	1	0	0	0	1	64	2	1	1	0	3342515	15.0222	0	0.37018	7	0.292816	1
hhcid20110009	2015001768	1	0	1	1	0	0	0	1	0	0	1	1	1	0.151979	0.0630452	9.69e-06	0.0646172	0	1	0	0	0	1	58	2	1	1	0	2355676	14.6723	0	0.279651	7	0.292816	1
hhcid20110009	2017037235	1	0	1	1	0	0	1	0	0	1	1	1	1	0.151979	2.64e-05	0.0968915	0.0646172	0	1	0	0	0	3	72	2	1	1	0	249661	12.4279	0	0.313514	8	0.292816	2
hhcid20110009	2017000377	1	1	1	1	0	1	1	0	0	1	1	1	0	0.204085	0.0524031	0.0968915	0.0337303	1	1	0	0	0	2	43	3	0	1	0	3906500	15.1782	0	0.38711	9	0.292816	2
hhcid20110009	2017035809	0	0	1	0	0	0	0	0	0	1	0	1	0	0.0499412	3.71e-05	0.0502962	0.0206337	0	1	0	0	0	2	42	6	1	1	0	114700	11.6501	0	0.120908	3	0.292816	2
hhcid20110009	2019001424	1	1	1	0	0	0	0	1	0	1	1	1	1	0.134925	0.0630452	0.0357156	0.0646172	0	1	0	0	0	4	66	2	1	1	1	3502444	15.069	0	0.298303	8	0.292816	4
hhcid20110009	2017013033	1	1	1	0	0	0	0	1	0	1	1	1	1	0.190007	0.0887829	0.0502962	0.0909967	0	1	0	0	0	2	81	2	0	1	0	5473430	15.5154	0	0.420082	8	0.292816	2
hhcid20110009	2019001427	0	0	1	0	0	0	0	0	0	0	1	1	0	0.0499412	3.71e-05	1.36e-05	0.0475005	0	1	0	0	0	1	62	2	1	1	0	142314	11.8658	0	0.0974924	3	0.292816	1
hhcid20110009	2019001428	1	0	0	0	1	0	0	1	0	0	1	1	0	0.180705	0.0887829	1.36e-05	0.0475005	0	1	0	0	0	2	65	2	0	1	0	2376908	14.6813	0	0.317002	5	0.292816	1
hhcid20110009	2017035053	1	0	1	1	0	0	0	1	0	0	1	1	0	0.214023	0.0887829	1.36e-05	0.0475005	1	1	0	0	0	3	56	3	1	1	0	690159	13.4447	0	0.35032	6	0.292816	1
hhcid20110009	2019001432	0	0	1	1	1	0	1	1	0	1	1	1	0	0.261314	0.0887829	0.136447	0.0475005	0	1	0	0	0	1	64	2	0	1	0	2743610	14.8248	0	0.534044	8	0.292816	3
hhcid20110009	2019001433	1	0	1	0	0	0	0	0	0	0	1	1	1	0.0828182	2.64e-05	9.69e-06	0.0646172	0	1	0	0	0	1	84	2	0	0	1	3306658	15.0114	0	0.147472	5	0.292816	1
hhcid20110009	2019001434	1	0	1	0	0	0	0	1	0	0	1	1	1	0.116628	0.0887829	1.36e-05	0.0909967	0	1	0	0	0	2	65	2	0	1	0	3269029	15	0	0.296421	6	0.292816	1
hhcid20110009	2019001437	0	0	0	0	0	0	0	0	0	0	1	1	0	2.85e-05	2.64e-05	9.69e-06	0.0337303	0	1	0	0	0	2	65	2	1	1	0	3038320	14.9268	0	0.0337949	2	0.292816	1
hhcid20110009	2019001441	1	0	1	1	1	0	1	1	1	0	1	1	1	0.232915	0.211198	0.0611855	0.0646172	0	1	0	0	0	4	49	3	1	1	0	5199784	15.4641	0	0.569916	10	0.292816	1
hhcid20110009	2019001447	1	0	1	0	0	0	0	0	0	0	1	1	1	0.0828182	2.64e-05	9.69e-06	0.0646172	0	1	0	0	0	4	72	1	1	0	0	3361930	15.028	0	0.147472	5	0.292816	1
hhcid20110009	2019001448	0	0	1	1	0	0	0	1	0	0	1	1	1	0.147336	0.0887829	1.36e-05	0.0909967	0	1	0	0	0	4	63	2	1	1	1	4782724	15.3805	0	0.327129	6	0.292816	1
hhcid20110009	2019001449	0	1	1	1	0	1	0	1	0	1	1	1	1	0.220714	0.162542	0.0502962	0.0909967	0	1	0	0	0	3	63	4	0	0	1	5872178	15.5857	0	0.524549	9	0.292816	2
hhcid20110010	2019001464	0	0	1	0	0	0	0	1	0	0	1	1	1	0.0354635	0.0630452	9.69e-06	0.0646172	0	1	0	0	0	1	58	3	1	1	0	1762368	14.3822	0	0.163136	5	0.225652	1
hhcid20110010	2019001468	1	0	1	0	0	1	0	1	0	0	1	1	1	0.116628	0.162542	1.36e-05	0.0909967	0	1	0	0	0	1	59	2	0	1	0	2758440	14.8302	0	0.37018	7	0.225652	1
hhcid20110010	2019001467	0	0	0	0	0	1	0	0	0	0	1	1	0	4.01e-05	0.0737962	1.36e-05	0.0475005	0	1	0	0	0	3	36	3	0	1	0	73640	11.207	0	0.121351	3	0.225652	1
hhcid20110010	2019001472	1	0	1	1	0	0	1	0	0	0	1	1	1	0.214023	3.71e-05	0.086164	0.0909967	1	1	0	0	0	1	59	2	1	1	0	1053172	13.8673	0	0.391221	7	0.225652	1
hhcid20110010	2019001473	0	0	1	0	0	0	1	0	0	1	1	1	1	0.0499412	3.71e-05	0.136447	0.0909967	1	1	0	0	0	2	38	3	1	1	0	264778	12.4866	0	0.277422	6	0.225652	5
hhcid20110010	2019001474	1	0	1	0	0	0	0	1	0	0	1	1	1	0.0828182	0.0630452	9.69e-06	0.0646172	0	1	0	0	0	1	72	2	0	1	0	937619	13.7511	0	0.21049	6	0.225652	1
hhcid20110010	2019001478	0	0	1	1	0	0	1	0	0	1	1	1	0	0.104624	2.64e-05	0.0968915	0.0337303	1	1	0	0	0	1	44	4	1	1	0	2329840	14.6613	0	0.235272	6	0.225652	2
hhcid20110010	2019001479	1	0	1	1	1	0	0	1	0	1	1	1	1	0.232915	0.0630452	0.0357156	0.0646172	0	1	0	0	0	4	45	3	0	1	1	6592807	15.7015	0	0.396294	9	0.225652	4
hhcid20110010	2019001466	1	0	1	1	0	0	1	1	0	1	1	1	1	0.151979	0.0630452	0.0968915	0.0646172	1	1	0	0	0	3	34	2	1	1	1	1781461	14.393	0	0.376533	9	0.225652	3
hhcid20110010	2019001480	1	1	1	0	0	0	1	0	0	0	1	1	0	0.190007	3.71e-05	0.086164	0.0475005	0	1	0	0	0	2	49	2	0	1	0	2362474	14.6752	0	0.323708	6	0.225652	1
hhcid20110010	2019001485	0	0	1	0	0	0	0	0	0	0	0	1	1	0.0354635	2.64e-05	9.69e-06	0.045539	0	1	0	0	0	1	24	1	0	0	0	4600	8.43403	0	0.0810386	3	0.225652	1
hhcid20110010	2019001456	1	0	1	0	0	0	0	1	0	0	1	1	1	0.0828182	0.0630452	9.69e-06	0.0646172	0	1	0	0	0	1	66	1	0	0	1	2292920	14.6453	0	0.21049	6	0.225652	1
hhcid20110010	2019001457	1	0	0	0	0	0	1	0	0	0	1	1	1	0.0473832	2.64e-05	0.0611855	0.0646172	0	1	0	0	0	2	57	2	0	1	0	3366579	15.0294	0	0.173212	5	0.225652	1
hhcid20110010	2019001458	0	1	0	1	0	1	0	0	0	1	1	1	1	0.121295	0.0524031	0.0357156	0.0646172	1	1	0	0	0	3	29	3	0	1	0	420851	12.95	0	0.274031	7	0.225652	2
hhcid20110010	2019001460	0	0	1	0	0	1	0	0	0	0	1	1	0	0.0354635	0.0524031	9.69e-06	0.0337303	0	1	0	0	0	2	46	4	1	1	0	2324500	14.659	0	0.121607	4	0.225652	1
hhcid20110010	2019001461	0	1	0	0	0	0	0	0	0	0	1	1	1	0.0734186	3.71e-05	1.36e-05	0.0909967	0	1	0	0	0	1	62	5	0	1	0	2228201	14.6167	0	0.164466	4	0.225652	1
hhcid20110010	2019001462	0	1	1	0	0	0	0	0	0	1	1	1	1	0.12332	3.71e-05	0.0502962	0.0909967	1	1	0	0	0	2	52	3	1	1	0	4401998	15.2976	0	0.26465	6	0.225652	3
hhcid20110010	2019001463	0	0	0	0	0	0	0	0	0	0	1	1	0	4.01e-05	3.71e-05	1.36e-05	0.0475005	0	1	0	0	0	1	60	4	1	0	0	826288	13.6247	0	0.0475914	2	0.225652	1
hhcid20110010	2019001471	1	1	1	0	0	0	1	0	0	0	1	1	1	0.190007	3.71e-05	0.086164	0.0909967	0	1	0	0	0	2	66	2	0	1	0	3583665	15.0919	0	0.367204	7	0.225652	1
hhcid20110010	2019001470	0	0	0	0	0	1	0	1	0	0	1	1	1	2.85e-05	0.115422	9.69e-06	0.0646172	1	1	0	0	0	1	46	3	1	1	0	3648750	15.1099	0	0.180077	5	0.225652	1
hhcid20110010	2019001469	1	0	0	0	0	0	0	0	0	0	1	1	1	0.066727	3.71e-05	1.36e-05	0.0909967	0	1	0	0	0	3	65	2	0	1	0	3457620	15.0561	0	0.157774	4	0.225652	1
hhcid20110010	2019001481	1	0	0	0	0	0	0	1	0	0	1	1	1	0.066727	0.0887829	1.36e-05	0.0909967	0	1	0	0	0	4	71	2	1	1	0	3838458	15.1606	0	0.24652	5	0.225652	1
hhcid20110010	2019001482	1	0	1	0	0	0	0	0	0	0	1	1	0	0.116628	3.71e-05	1.36e-05	0.0475005	0	1	0	0	0	1	65	2	1	1	0	2319972	14.6571	0	0.164179	4	0.225652	1
hhcid20110010	2019001483	0	0	0	0	0	0	1	0	0	0	1	1	1	4.01e-05	3.71e-05	0.086164	0.0909967	0	1	0	0	0	1	71	1	1	0	0	5400	8.59434	0	0.177238	4	0.225652	1
hhcid20110010	2019001484	0	0	1	0	0	0	0	0	0	0	1	1	1	0.0499412	3.71e-05	1.36e-05	0.0909967	0	1	0	0	0	1	58	2	0	1	0	46883.2	10.7554	0	0.140989	4	0.225652	1
hhcid20110010	2019001486	0	1	1	0	0	0	0	1	0	1	1	1	1	0.08757	0.0630452	0.0357156	0.0646172	1	1	0	0	0	2	43	3	0	1	0	2331194	14.6619	0	0.250948	7	0.225652	2
hhcid20110010	2019001465	0	0	1	1	0	0	0	0	0	1	1	1	1	0.104624	2.64e-05	0.0357156	0.0646172	0	1	0	0	0	3	74	2	1	1	0	2180400	14.595	0	0.204983	6	0.225652	3
hhcid20110011	2019001502	1	1	1	1	1	1	1	1	0	1	1	1	1	0.285022	0.115422	0.0968915	0.0646172	0	1	0	0	0	5	38	4	1	1	1	4836090	15.3916	0	0.561952	12	0.224041	3
hhcid20110011	2019001510	1	1	1	1	1	1	1	0	0	1	1	1	1	0.285022	0.0524031	0.0968915	0.0646172	0	1	0	0	0	2	26	1	1	0	0	2440900	14.7079	0	0.498934	11	0.224041	2
hhcid20110011	2019001516	1	1	1	0	0	1	0	1	0	0	1	1	0	0.134925	0.115422	9.69e-06	0.0337303	0	1	0	0	0	2	41	2	1	1	0	6308357	15.6574	0	0.284087	7	0.224041	1
hhcid20110011	2019001517	0	0	1	0	0	0	0	0	0	0	1	1	1	0.0499412	3.71e-05	1.36e-05	0.0909967	0	1	0	0	0	2	72	2	0	1	0	14228	9.56304	0	0.140989	4	0.224041	1
hhcid20110011	2013001893	1	0	0	0	0	0	0	1	0	0	1	1	1	0.0473832	0.0630452	9.69e-06	0.0646172	0	1	0	0	0	2	65	2	1	1	0	2442208	14.7084	0	0.175055	5	0.224041	1
hhcid20110011	2019001492	0	0	1	0	0	0	0	0	1	0	1	1	0	0.0354635	0.148179	9.69e-06	0.0337303	0	1	0	0	0	2	37	2	0	1	0	2163700	14.5873	0	0.217383	4	0.224041	1
hhcid20110011	2019001494	0	1	0	0	0	0	0	0	0	1	0	1	0	0.052135	2.64e-05	0.0357156	0.0146521	0	1	0	0	0	1	40	2	1	0	0	15800	9.66783	0	0.102529	3	0.224041	3
hhcid20110011	2019001495	0	0	1	0	1	0	1	0	0	1	0	1	0	0.16392	3.71e-05	0.136447	0.0206337	0	1	0	0	0	3	57	3	1	1	0	648603	13.3826	0	0.321037	5	0.224041	3
hhcid20110011	2019001497	0	0	0	0	0	0	0	0	0	0	1	1	1	4.01e-05	3.71e-05	1.36e-05	0.0909967	0	1	0	0	0	1	82	2	1	1	0	2352160	14.6708	0	0.0910876	3	0.224041	1
hhcid20110011	2019001498	1	1	1	1	0	0	0	1	0	1	1	1	1	0.204085	0.0630452	0.0357156	0.0646172	0	1	0	0	0	3	84	2	1	1	0	1395980	14.1491	0	0.367463	9	0.224041	3
hhcid20110011	2019001499	0	0	1	0	0	0	0	0	0	0	1	1	1	0.0354635	2.64e-05	9.69e-06	0.0646172	0	1	0	0	0	1	74	2	1	1	0	4189000	15.248	0	0.100117	4	0.224041	1
hhcid20110011	2019001501	0	0	1	0	0	0	0	0	0	0	1	1	1	0.0354635	2.64e-05	9.69e-06	0.0646172	0	1	0	0	0	3	88	2	1	1	1	3600079	15.0965	0	0.100117	4	0.224041	1
hhcid20110011	2019001514	1	0	1	0	0	0	0	1	0	0	0	1	1	0.116628	0.0887829	1.36e-05	0.0641299	0	1	0	0	0	3	62	2	0	1	0	2981521	14.9079	0	0.269554	5	0.224041	1
hhcid20110011	2019001511	1	0	1	0	0	0	0	0	0	0	1	1	0	0.0828182	2.64e-05	9.69e-06	0.0337303	0	1	0	0	0	1	80	2	0	1	0	4114	8.32239	0	0.116585	4	0.224041	1
hhcid20110011	2019001512	1	0	1	0	0	0	0	0	0	0	1	1	0	0.116628	3.71e-05	1.36e-05	0.0475005	1	1	0	0	0	1	47	4	1	0	1	807813	13.6021	0	0.164179	4	0.224041	1
hhcid20110011	2019001519	0	0	0	0	0	1	0	0	0	0	1	1	1	2.85e-05	0.0524031	9.69e-06	0.0646172	1	1	0	0	0	2	52	3	0	1	0	2644480	14.788	0	0.117058	4	0.224041	1
hhcid20110011	2013001915	1	0	1	0	0	1	0	0	0	0	1	1	1	0.116628	0.0737962	1.36e-05	0.0909967	0	1	0	0	0	2	75	1	1	0	1	3027435	14.9232	0	0.281435	6	0.224041	1
hhcid20110011	2019001504	0	1	1	0	0	0	0	0	0	1	1	1	1	0.12332	3.71e-05	0.0502962	0.0909967	0	1	0	0	0	3	61	2	1	1	0	1428022	14.1718	0	0.26465	6	0.224041	2
hhcid20110011	2015001874	0	1	1	0	0	0	0	0	0	0	1	1	1	0.12332	3.71e-05	1.36e-05	0.0909967	0	1	0	0	0	1	68	2	0	1	0	75450	11.2312	0	0.214367	5	0.224041	1
hhcid20110011	2015001902	0	0	1	0	0	0	0	0	0	1	1	1	1	0.0354635	2.64e-05	0.0357156	0.0646172	0	1	0	0	0	2	71	2	1	1	0	1641640	14.3112	0	0.135823	5	0.224041	3
hhcid20110011	2019001506	0	0	0	0	0	0	0	0	0	0	1	1	1	4.01e-05	3.71e-05	1.36e-05	0.0909967	0	1	0	0	0	2	65	2	0	1	0	63020	11.0512	0	0.0910876	3	0.224041	1
hhcid20110011	2019001508	0	0	1	0	0	0	0	0	0	0	1	1	0	0.0354635	2.64e-05	9.69e-06	0.0337303	0	1	0	0	0	2	75	2	0	1	0	1550408	14.254	0	0.0692299	3	0.224041	1
hhcid20110011	2019001509	0	0	0	0	0	0	0	0	0	1	1	1	1	4.01e-05	3.71e-05	0.0502962	0.0909967	1	1	0	0	0	2	53	3	1	1	1	157822	11.9692	0	0.14137	4	0.224041	2
hhcid20110011	2019001525	1	1	1	0	0	1	1	0	0	1	1	1	0	0.134925	0.0524031	0.0968915	0.0337303	0	1	0	0	0	2	64	5	1	1	0	5143744	15.4533	0	0.31795	8	0.224041	3
hhcid20110011	2019001523	0	0	0	0	0	0	0	0	0	0	1	1	0	2.85e-05	2.64e-05	9.69e-06	0.0337303	0	1	0	0	0	1	66	2	0	1	0	194707	12.1792	0	0.0337949	2	0.224041	1
hhcid20110011	2019001522	1	0	1	0	0	0	0	0	0	0	1	1	1	0.116628	3.71e-05	1.36e-05	0.0909967	0	1	0	0	0	1	62	2	1	1	0	563153	13.2413	0	0.207676	5	0.224041	1
hhcid20110011	2019001521	1	0	1	1	1	1	0	1	0	1	1	1	0	0.328001	0.162542	0.0502962	0.0475005	0	1	1000	0	6.90876	2	42	3	0	1	0	234356	12.3646	0	0.58834	9	0.224041	2
hhcid20110011	2019001520	0	0	1	0	0	0	0	0	0	0	1	1	0	0.0499412	3.71e-05	1.36e-05	0.0475005	0	1	0	0	0	1	63	2	1	1	0	3497660	15.0676	0	0.0974924	3	0.224041	1
hhcid20110011	2019001503	1	0	1	1	1	0	0	0	0	1	1	1	0	0.328001	3.71e-05	0.0502962	0.0475005	0	1	0	0	0	2	95	4	1	0	0	1649819	14.3162	0	0.425835	7	0.224041	2
hhcid20110012	2019001559	1	0	1	0	0	0	0	0	0	0	0	1	0	0.0828182	2.64e-05	9.69e-06	0.0146521	0	1	0	0	0	1	81	2	1	1	0	772200	13.557	0	0.0975064	3	0.206528	1
hhcid20110012	2019001558	0	1	1	1	0	1	1	1	0	1	1	1	1	0.15673	0.115422	0.0968915	0.0646172	0	1	0	0	0	4	58	2	1	1	0	713922	13.4785	0	0.433661	10	0.206528	3
hhcid20110012	2019001556	1	1	1	1	0	1	0	1	0	1	1	1	1	0.204085	0.115422	0.0357156	0.0646172	0	1	10	0	2.3979	3	64	4	0	1	0	2174684	14.5924	0	0.41984	10	0.206528	3
hhcid20110012	2019001555	1	0	1	0	0	1	0	0	0	0	1	1	1	0.116628	0.0737962	1.36e-05	0.0909967	0	1	0	0	0	1	74	3	1	1	0	1076449	13.8892	0	0.281435	6	0.206528	1
hhcid20110012	2019001554	0	0	0	0	0	0	0	0	0	0	1	1	0	4.01e-05	3.71e-05	1.36e-05	0.0475005	0	1	0	0	0	2	73	2	0	0	0	1061556	13.8752	0	0.0475914	2	0.206528	1
hhcid20110012	2019001553	1	0	1	0	0	0	0	0	0	0	1	1	0	0.116628	3.71e-05	1.36e-05	0.0475005	0	1	0	0	0	1	65	2	0	1	0	1787613	14.3964	0	0.164179	4	0.206528	1
hhcid20110012	2019001526	0	1	1	1	0	0	1	1	0	1	1	1	1	0.15673	0.0630452	0.0968915	0.0646172	0	1	0	0	0	3	48	3	1	1	0	2735843	14.8219	0	0.381284	9	0.206528	2
hhcid20110012	2019001527	1	1	1	0	0	1	0	1	0	0	1	1	1	0.134925	0.115422	9.69e-06	0.0646172	0	1	0	0	0	4	68	3	1	1	0	3936470	15.1858	0	0.314974	8	0.206528	1
hhcid20110012	2019001528	0	0	0	0	0	0	0	1	0	1	1	1	1	4.01e-05	0.0887829	0.0502962	0.0909967	0	1	0	0	0	5	79	2	1	1	0	2473189	14.721	0	0.230116	5	0.206528	3
hhcid20110012	2019001529	0	0	0	0	0	0	0	0	0	0	1	1	1	2.85e-05	2.64e-05	9.69e-06	0.0646172	0	1	0	0	0	1	78	2	0	1	0	1165536	13.9687	0	0.0646818	3	0.206528	1
hhcid20110012	2019001530	0	0	1	0	1	1	1	0	0	1	1	1	1	0.1164	0.0524031	0.0968915	0.0646172	0	1	0	0	0	2	30	1	1	0	0	250785	12.4323	0	0.330312	8	0.206528	5
hhcid20110012	2019001533	0	1	0	1	0	1	1	0	0	1	0	1	1	0.121295	0.0524031	0.0968915	0.045539	0	1	0	0	0	3	20	2	0	0	0	416290	12.9391	0	0.316129	7	0.206528	3
hhcid20110012	2019001534	0	0	0	0	0	0	0	0	0	1	1	1	1	2.85e-05	2.64e-05	0.0357156	0.0646172	0	1	0	0	0	1	59	3	0	1	0	61090	11.0201	0	0.100388	4	0.206528	2
hhcid20110012	2019001535	1	1	1	0	0	1	1	0	0	0	1	0	0	0.134925	0.0524031	0.0611855	0.0190847	1	1	0	0	0	1	48	3	0	1	0	60619	11.0124	0	0.267598	6	0.206528	1
hhcid20110012	2019001536	1	0	1	1	0	1	0	1	0	0	1	1	0	0.151979	0.115422	9.69e-06	0.0337303	0	1	300	0	5.70711	2	59	3	0	1	1	1119967	13.9288	0	0.301141	7	0.206528	1
hhcid20110012	2019001537	0	0	0	0	0	0	0	0	0	0	1	1	1	4.01e-05	3.71e-05	1.36e-05	0.0909967	0	1	0	0	0	1	47	3	1	1	0	1255314	14.0429	1	0.0910876	3	0.206528	1
hhcid20110012	2019001538	0	0	0	0	0	0	0	0	0	0	1	1	1	2.85e-05	2.64e-05	9.69e-06	0.0646172	0	1	0	0	0	2	69	2	1	1	0	195504	12.1833	0	0.0646818	3	0.206528	1
hhcid20110012	2019001550	0	0	1	1	1	0	1	0	0	0	1	1	0	0.185561	2.64e-05	0.0611855	0.0337303	1	1	0	0	0	2	44	3	1	1	0	561079	13.2376	1	0.280503	6	0.206528	1
hhcid20110012	2019001544	1	0	0	0	0	0	0	0	0	0	0	1	0	0.0473832	2.64e-05	9.69e-06	0.0146521	0	1	0	0	0	3	64	2	0	1	0	722430	13.4904	0	0.0620714	2	0.206528	1
hhcid20110012	2019001543	0	0	1	0	0	0	0	0	0	0	0	1	0	0.0354635	2.64e-05	9.69e-06	0.0146521	0	1	0	0	0	1	69	1	0	0	0	1516306	14.2318	0	0.0501517	2	0.206528	1
hhcid20110012	2019001542	1	0	1	0	0	1	0	0	0	0	1	1	0	0.116628	0.0737962	1.36e-05	0.0475005	0	1	0	0	0	3	64	2	1	1	0	1634816	14.307	0	0.237938	5	0.206528	1
hhcid20110012	2019001541	1	0	1	0	0	0	0	0	0	0	1	1	0	0.0828182	2.64e-05	9.69e-06	0.0337303	0	1	0	0	0	2	80	2	1	1	1	1845700	14.4284	0	0.116585	4	0.206528	1
hhcid20110012	2019001540	0	0	1	0	0	0	0	1	0	1	1	1	1	0.0499412	0.0887829	0.0502962	0.0909967	0	1	0	0	0	1	65	1	1	0	0	772287	13.5571	0	0.280017	6	0.206528	2
hhcid20110012	2017019468	0	0	0	0	0	0	0	0	0	0	1	1	1	4.01e-05	3.71e-05	1.36e-05	0.0909967	0	1	0	0	0	1	62	2	1	1	0	1097505	13.9085	0	0.0910876	3	0.206528	1
hhcid20110012	2019001551	0	0	1	0	0	1	0	0	0	1	0	1	0	0.0354635	0.0524031	0.0357156	0.0146521	0	1	0	0	0	1	32	4	0	1	0	1276124	14.0593	0	0.138234	4	0.206528	3
hhcid20110014	2019002599	0	0	0	0	0	0	0	0	0	0	1	1	1	4.01e-05	3.71e-05	1.36e-05	0.0909967	0	0	0	0	0	1	66	6	1	1	0	327690	12.6998	0	0.0910876	3	0.129048	1
hhcid20110014	2017036463	0	0	0	0	0	0	0	0	0	0	1	1	0	2.85e-05	2.64e-05	9.69e-06	0.0337303	0	0	0	0	0	1	35	6	1	1	0	480212	13.082	0	0.0337949	2	0.129048	1
hhcid20110014	2019002600	1	0	1	0	0	0	0	0	0	0	1	1	0	0.116628	3.71e-05	1.36e-05	0.0475005	0	0	0	0	0	1	63	5	1	1	0	138980	11.8421	0	0.164179	4	0.129048	1
hhcid20110014	2019002610	1	0	0	0	0	0	0	0	0	0	1	1	0	0.066727	3.71e-05	1.36e-05	0.0475005	0	0	0	0	0	1	70	2	1	1	0	12700	9.44944	0	0.114278	3	0.129048	1
hhcid20110014	2019002611	1	0	1	0	0	0	0	0	0	0	1	1	1	0.0828182	2.64e-05	9.69e-06	0.0646172	0	0	0	0	0	1	50	5	1	1	0	579090	13.2692	0	0.147472	5	0.129048	1
hhcid20110014	2019002612	0	0	0	0	0	0	0	0	0	0	1	1	1	2.85e-05	2.64e-05	9.69e-06	0.0646172	0	0	0	0	0	1	68	3	1	1	0	202343	12.2177	0	0.0646818	3	0.129048	1
hhcid20110014	2019002615	1	1	1	0	0	0	0	0	0	1	1	1	0	0.190007	3.71e-05	0.0502962	0.0475005	1	0	0	0	0	3	45	5	1	1	1	254160	12.4457	0	0.28784	6	0.129048	3
hhcid20110015	2019002631	0	0	1	0	0	0	0	0	0	0	0	1	0	0.0354635	2.64e-05	9.69e-06	0.0146521	0	0	0	0	0	3	40	5	1	1	0	18338	9.81678	0	0.0501517	2	0.0997746	1
hhcid20110015	2019002634	1	0	0	0	0	0	0	0	0	0	1	1	0	0.066727	3.71e-05	1.36e-05	0.0475005	0	0	0	0	0	2	53	8	1	1	0	457048	13.0326	0	0.114278	3	0.0997746	1
hhcid20110015	2019002635	0	0	0	0	0	0	0	0	0	0	1	1	0	4.01e-05	3.71e-05	1.36e-05	0.0475005	0	0	0	0	0	1	55	2	1	1	0	106815	11.5789	0	0.0475914	2	0.0997746	1
hhcid20110015	2013002721	0	0	0	0	0	0	0	0	0	0	1	1	1	4.01e-05	3.71e-05	1.36e-05	0.0909967	0	0	0	0	0	3	62	6	0	1	0	201931	12.2157	0	0.0910876	3	0.0997746	1
hhcid20110015	2013002738	0	1	0	0	0	0	0	0	0	0	1	1	1	0.0734186	3.71e-05	1.36e-05	0.0909967	0	0	0	0	0	3	63	2	1	1	0	400610	12.9008	0	0.164466	4	0.0997746	1
hhcid20110015	2019002637	0	0	0	0	0	0	0	0	0	0	1	1	1	4.01e-05	3.71e-05	1.36e-05	0.0909967	0	0	0	0	0	1	51	3	1	1	0	260648	12.4709	0	0.0910876	3	0.0997746	1
hhcid20110015	2019002618	0	1	0	0	0	0	0	0	0	1	1	1	0	0.052135	2.64e-05	0.0357156	0.0337303	0	0	0	0	0	1	43	4	1	1	0	240258	12.3895	0	0.121607	4	0.0997746	3
hhcid20110015	2019002620	0	0	0	0	0	0	0	0	0	0	1	1	0	4.01e-05	3.71e-05	1.36e-05	0.0475005	0	0	0	0	0	2	48	5	1	1	0	971066	13.7861	0	0.0475914	2	0.0997746	1
hhcid20110015	2019002625	0	0	0	0	0	0	0	0	0	1	1	1	1	2.85e-05	2.64e-05	0.0357156	0.0646172	0	0	0	0	0	1	40	6	1	1	0	258310	12.4619	0	0.100388	4	0.0997746	2
hhcid20110015	2019002624	1	1	1	0	0	0	0	0	0	1	1	1	0	0.134925	2.64e-05	0.0357156	0.0337303	0	0	0	0	0	2	60	6	1	1	0	635982	13.3629	0	0.204397	6	0.0997746	3
hhcid20110015	2019002619	0	0	0	0	0	1	0	0	0	0	1	1	1	2.85e-05	0.0524031	9.69e-06	0.0646172	0	0	0	0	0	1	57	2	1	1	0	735119	13.5078	0	0.117058	4	0.0997746	1
hhcid20110015	2019002626	0	0	0	0	0	0	0	0	0	0	1	1	0	4.01e-05	3.71e-05	1.36e-05	0.0475005	0	0	0	0	0	2	49	2	1	1	0	382425	12.8543	0	0.0475914	2	0.0997746	1
hhcid20110016	2019002655	0	0	1	0	0	0	0	0	0	0	1	1	1	0.0499412	3.71e-05	1.36e-05	0.0909967	0	0	0	0	0	3	60	6	1	1	0	453915	13.0257	0	0.140989	4	0.11437	1
hhcid20110016	2019002654	0	1	0	0	0	0	0	0	0	0	0	1	1	0.0734186	3.71e-05	1.36e-05	0.0641299	0	0	0	0	0	3	51	4	0	1	0	864428	13.6698	0	0.137599	3	0.11437	1
hhcid20110016	2019002651	0	0	0	0	0	0	0	0	0	0	1	1	0	2.85e-05	2.64e-05	9.69e-06	0.0337303	0	0	0	0	0	1	74	5	0	0	0	96064	11.4728	0	0.0337949	2	0.11437	1
hhcid20110016	2019002639	0	0	0	0	0	1	0	0	0	0	1	1	0	2.85e-05	0.0524031	9.69e-06	0.0337303	0	0	0	0	0	2	49	9	1	1	0	365542	12.8091	0	0.0861716	3	0.11437	1
hhcid20110016	2017005586	0	1	0	0	0	0	0	0	0	0	1	1	1	0.052135	2.64e-05	9.69e-06	0.0646172	0	0	0	0	0	1	57	7	1	1	0	476673	13.0746	0	0.116788	4	0.11437	1
hhcid20110016	2019002657	0	0	0	0	0	0	0	0	0	0	0	0	1	2.85e-05	2.64e-05	9.69e-06	0.0308934	0	0	0	0	0	2	60	6	1	1	0	60996	11.0186	0	0.0309579	1	0.11437	1
hhcid20110016	2019002641	1	0	1	1	0	0	0	0	1	1	1	1	0	0.214023	0.208672	0.0502962	0.0475005	0	0	0	0	0	3	63	6	1	1	0	1163606	13.967	0	0.520492	7	0.11437	4
hhcid20110016	2019002643	0	0	0	0	0	0	0	0	0	0	1	1	0	4.01e-05	3.71e-05	1.36e-05	0.0475005	0	0	0	0	0	1	50	7	1	1	0	283579	12.5552	0	0.0475914	2	0.11437	1
hhcid20110016	2019002656	0	0	0	0	0	0	0	0	0	0	1	1	0	2.85e-05	2.64e-05	9.69e-06	0.0337303	0	0	0	0	0	1	62	5	1	0	0	564555	13.2438	0	0.0337949	2	0.11437	1
hhcid20110016	2019002649	0	1	0	0	0	0	0	0	0	0	1	1	0	0.0734186	3.71e-05	1.36e-05	0.0475005	0	0	0	0	0	1	38	6	0	1	0	601195	13.3067	0	0.12097	3	0.11437	1
hhcid20110016	2017008277	0	0	0	0	0	0	0	0	0	0	1	1	0	2.85e-05	2.64e-05	9.69e-06	0.0337303	0	0	0	0	0	2	69	6	0	1	0	321626	12.6812	0	0.0337949	2	0.11437	1
hhcid20110016	2017014031	0	0	0	0	0	0	0	0	0	1	1	1	0	2.85e-05	2.64e-05	0.0357156	0.0337303	1	0	0	0	0	1	62	3	1	1	0	1087078	13.899	0	0.0695008	3	0.11437	2
hhcid20110017	2019002676	0	0	1	0	0	0	0	0	0	0	0	1	0	0.0354635	2.64e-05	9.69e-06	0.0146521	0	0	0	0	0	2	30	3	1	0	0	235460	12.3693	0	0.0501517	2	0.0930198	1
hhcid20110017	2019002659	0	1	1	0	0	0	0	0	0	0	1	1	0	0.12332	3.71e-05	1.36e-05	0.0475005	0	0	0	0	0	2	53	3	1	1	0	484280	13.0904	0	0.170871	4	0.0930198	1
hhcid20110017	2019002660	0	0	0	0	0	0	0	0	0	1	1	0	0	2.85e-05	2.64e-05	0.0357156	0.0190847	0	0	0	0	0	1	65	7	1	1	0	100755	11.5205	0	0.0548552	2	0.0930198	3
hhcid20110017	2019002665	0	0	0	0	0	0	0	0	0	0	1	1	0	2.85e-05	2.64e-05	9.69e-06	0.0337303	0	0	0	0	0	2	56	2	1	1	0	229770	12.3448	0	0.0337949	2	0.0930198	1
hhcid20110017	2019002666	0	0	0	0	0	0	0	0	0	0	1	1	0	2.85e-05	2.64e-05	9.69e-06	0.0337303	0	0	0	0	0	1	59	6	0	1	0	90577	11.414	0	0.0337949	2	0.0930198	1
hhcid20110017	2019002671	1	0	1	0	0	0	0	0	0	1	1	1	0	0.0828182	2.64e-05	0.0357156	0.0337303	0	0	0	0	0	3	43	4	1	1	0	50799	10.8356	0	0.15229	5	0.0930198	2
hhcid20110017	2019002675	0	0	0	0	0	0	0	0	0	0	1	1	1	4.01e-05	3.71e-05	1.36e-05	0.0909967	0	0	0	0	0	1	53	4	1	1	0	50081	10.8214	0	0.0910876	3	0.0930198	1
hhcid20110017	2013002779	0	0	1	0	0	1	0	0	0	1	1	1	0	0.0354635	0.0524031	0.0357156	0.0337303	0	0	0	0	0	2	40	5	1	1	0	79366	11.2818	0	0.157313	5	0.0930198	2
hhcid20110018	2019002692	0	0	0	0	0	0	0	0	0	0	1	1	0	2.85e-05	2.64e-05	9.69e-06	0.0337303	0	0	0	0	0	1	53	6	1	1	0	254615	12.4475	0	0.0337949	2	0.0894693	1
hhcid20110018	2019002681	0	1	0	0	0	0	0	0	0	0	1	1	0	0.052135	2.64e-05	9.69e-06	0.0337303	0	0	0	0	0	3	53	3	1	1	0	63260	11.055	0	0.0859014	3	0.0894693	1
hhcid20110018	2019002684	0	0	0	0	0	0	0	0	0	0	0	1	1	4.01e-05	3.71e-05	1.36e-05	0.0641299	0	0	0	0	0	1	44	6	0	1	0	60787	11.0152	0	0.0642208	2	0.0894693	1
hhcid20110018	2015003023	0	0	0	0	0	0	0	0	0	1	1	1	1	4.01e-05	3.71e-05	0.0502962	0.0909967	0	0	0	0	0	1	63	2	1	1	0	116802	11.6682	0	0.14137	4	0.0894693	3
hhcid20110018	2019002695	0	0	0	0	0	0	0	0	0	1	1	1	0	4.01e-05	3.71e-05	0.0502962	0.0475005	0	0	0	0	0	2	61	2	1	1	0	109546	11.6041	0	0.0978739	3	0.0894693	2
hhcid20110018	2019002686	1	0	0	0	0	0	0	0	0	0	1	1	1	0.0473832	2.64e-05	9.69e-06	0.0646172	0	0	0	0	0	1	54	5	0	0	0	188145	12.145	0	0.112036	4	0.0894693	1
hhcid20110018	2019002682	0	0	0	0	0	0	0	0	0	0	1	1	1	4.01e-05	3.71e-05	1.36e-05	0.0909967	0	0	0	0	0	1	44	6	1	1	0	282740	12.5523	0	0.0910876	3	0.0894693	1
hhcid20110019	2019002713	0	0	0	0	0	0	0	0	0	0	1	1	0	4.01e-05	3.71e-05	1.36e-05	0.0475005	0	0	0	0	0	1	68	6	1	1	0	469923	13.0603	0	0.0475914	2	0.102546	1
hhcid20110019	2019002716	0	0	1	0	0	0	0	0	0	0	1	1	1	0.0499412	3.71e-05	1.36e-05	0.0909967	0	0	0	0	0	1	63	2	1	1	0	76368	11.2433	0	0.140989	4	0.102546	1
hhcid20110019	2019002718	0	0	0	0	0	0	0	0	0	0	1	1	1	4.01e-05	3.71e-05	1.36e-05	0.0909967	0	0	0	0	0	1	56	2	1	1	0	36100	10.4941	0	0.0910876	3	0.102546	1
hhcid20110019	2017008877	0	0	0	0	0	0	0	0	0	1	1	1	0	4.01e-05	3.71e-05	0.0502962	0.0475005	0	0	0	0	0	3	52	6	1	1	0	298597	12.6068	0	0.0978739	3	0.102546	3
hhcid20110019	2019002707	0	0	0	0	0	0	0	0	0	0	1	1	1	4.01e-05	3.71e-05	1.36e-05	0.0909967	0	0	0	0	0	1	53	2	0	1	0	249898	12.4288	0	0.0910876	3	0.102546	1
hhcid20110019	2019002703	1	1	0	0	0	0	0	0	0	0	1	1	1	0.0994897	2.64e-05	9.69e-06	0.0646172	0	0	0	0	0	2	65	6	1	1	0	186928	12.1385	0	0.164143	5	0.102546	1
hhcid20110019	2013002808	0	0	1	0	0	0	0	0	0	0	1	1	1	0.0499412	3.71e-05	1.36e-05	0.0909967	0	0	0	0	0	1	55	6	1	1	0	38320	10.5538	0	0.140989	4	0.102546	1
hhcid20110019	2017033568	0	0	0	0	1	0	0	0	0	0	1	1	0	0.114018	3.71e-05	1.36e-05	0.0475005	1	0	0	0	0	3	44	5	1	1	0	619205	13.3362	0	0.16157	3	0.102546	1
hhcid20110019	2015003039	0	0	1	0	0	0	0	0	0	0	1	1	0	0.0499412	3.71e-05	1.36e-05	0.0475005	0	0	0	0	0	1	67	3	1	1	0	197797	12.195	0	0.0974924	3	0.102546	1
hhcid20110019	2017012305	0	0	0	0	0	0	0	0	0	0	1	1	0	4.01e-05	3.71e-05	1.36e-05	0.0475005	0	0	0	0	0	1	40	4	1	1	0	48270	10.7846	0	0.0475914	2	0.102546	1
hhcid20110019	2019002711	0	0	0	0	0	0	0	0	0	0	1	1	0	4.01e-05	3.71e-05	1.36e-05	0.0475005	0	0	0	0	0	2	60	2	1	1	0	20980	9.95137	0	0.0475914	2	0.102546	1
hhcid20110025	2013003257	1	0	0	0	0	0	0	0	0	0	1	1	1	0.066727	3.71e-05	1.36e-05	0.0909967	0	0	0	0	0	3	63	2	1	1	0	1177967	13.9793	0	0.157774	4	0.173641	1
hhcid20110025	2019003409	1	0	0	0	0	0	0	0	0	1	1	1	1	0.0473832	2.64e-05	0.0357156	0.0646172	0	0	0	0	0	1	50	2	1	1	0	3402426	15.04	0	0.147742	5	0.173641	2
hhcid20110025	2019003410	1	0	0	0	0	0	0	0	0	0	1	1	1	0.066727	3.71e-05	1.36e-05	0.0909967	0	0	0	0	0	1	66	6	1	1	0	1880875	14.4473	0	0.157774	4	0.173641	1
hhcid20110025	2019003411	1	0	1	0	0	0	0	0	0	1	1	1	0	0.116628	3.71e-05	0.0502962	0.0475005	0	0	0	0	0	2	39	4	1	1	0	3824638	15.157	0	0.214462	5	0.173641	3
hhcid20110025	2019003412	0	0	0	0	0	0	0	0	0	0	1	1	0	4.01e-05	3.71e-05	1.36e-05	0.0475005	0	0	0	0	0	3	70	5	1	1	0	449154	13.0151	0	0.0475914	2	0.173641	1
hhcid20110025	2019003413	1	0	0	0	0	0	0	0	0	0	1	1	1	0.066727	3.71e-05	1.36e-05	0.0909967	0	0	0	0	0	1	46	5	1	1	0	3534608	15.0781	0	0.157774	4	0.173641	1
hhcid20110025	2019003414	1	0	1	0	0	0	0	0	0	0	1	1	1	0.116628	3.71e-05	1.36e-05	0.0909967	0	0	0	0	0	2	61	6	1	1	0	259714	12.4673	0	0.207676	5	0.173641	1
hhcid20110025	2019003417	0	0	0	0	0	0	0	0	0	0	1	1	1	4.01e-05	3.71e-05	1.36e-05	0.0909967	0	0	0	0	0	1	55	3	1	1	0	1354830	14.1192	0	0.0910876	3	0.173641	1
hhcid20110025	2015003868	0	0	1	0	0	0	1	0	0	1	1	1	0	0.0499412	3.71e-05	0.136447	0.0475005	0	0	0	0	0	2	53	2	1	1	0	7019063	15.7641	0	0.233925	5	0.173641	2
hhcid20110025	2015003867	0	0	0	0	0	0	0	0	0	0	1	1	0	4.01e-05	3.71e-05	1.36e-05	0.0475005	0	0	0	0	0	1	56	2	1	1	0	552581	13.2224	0	0.0475914	2	0.173641	1
hhcid20110025	2015003857	0	0	1	0	0	0	0	0	0	0	1	1	0	0.0499412	3.71e-05	1.36e-05	0.0475005	0	0	0	0	0	1	66	2	1	1	0	184322	12.1244	0	0.0974924	3	0.173641	1
hhcid20110025	2017037275	1	1	1	0	0	0	0	0	0	0	1	1	1	0.190007	3.71e-05	1.36e-05	0.0909967	0	0	0	0	0	2	54	2	1	1	0	587181	13.2831	0	0.281054	6	0.173641	1
hhcid20110025	2019003394	0	0	0	0	0	0	0	0	0	0	1	1	0	4.01e-05	3.71e-05	1.36e-05	0.0475005	1	0	0	0	0	1	39	4	1	1	0	369124	12.8189	0	0.0475914	2	0.173641	1
hhcid20110025	2019003395	0	0	0	0	0	0	0	0	0	0	1	1	0	4.01e-05	3.71e-05	1.36e-05	0.0475005	0	0	0	0	0	1	57	2	1	1	0	277463	12.5335	0	0.0475914	2	0.173641	1
hhcid20110025	2019003396	1	0	0	0	0	0	0	0	0	0	1	1	1	0.066727	3.71e-05	1.36e-05	0.0909967	1	0	0	0	0	1	57	2	1	1	0	902348	13.7128	0	0.157774	4	0.173641	1
hhcid20110025	2019003397	1	1	1	0	0	0	0	0	0	1	1	1	1	0.190007	3.71e-05	0.0502962	0.0909967	0	0	0	0	0	2	27	4	1	1	0	848980	13.6518	0	0.331336	7	0.173641	5
hhcid20110025	2019003398	0	0	0	0	0	0	0	0	0	0	1	1	1	4.01e-05	3.71e-05	1.36e-05	0.0909967	0	0	0	0	0	1	56	2	1	1	0	288318	12.5718	0	0.0910876	3	0.173641	1
hhcid20110025	2019003400	1	0	0	0	0	0	0	0	0	0	1	1	1	0.066727	3.71e-05	1.36e-05	0.0909967	0	0	0	0	0	2	55	2	1	1	0	4261390	15.2651	0	0.157774	4	0.173641	1
hhcid20110025	2019003401	1	1	1	0	1	0	1	1	0	1	1	1	1	0.303985	0.0887829	0.136447	0.0909967	0	0	0	0	0	3	54	3	1	1	0	1083333	13.8956	0	0.620211	10	0.173641	3
hhcid20110025	2019003403	0	0	1	0	0	0	0	0	0	0	1	1	1	0.0499412	3.71e-05	1.36e-05	0.0909967	0	0	0	0	0	1	53	2	1	1	0	828894	13.6279	0	0.140989	4	0.173641	1
hhcid20110025	2019003404	1	0	1	0	0	0	0	0	0	1	1	1	1	0.116628	3.71e-05	0.0502962	0.0909967	0	0	0	0	0	2	54	2	1	1	0	105860	11.5699	0	0.257958	6	0.173641	2
hhcid20110025	2019003406	1	0	0	0	0	0	0	0	0	0	1	1	0	0.066727	3.71e-05	1.36e-05	0.0475005	0	0	0	0	0	2	63	2	1	1	0	338268	12.7316	0	0.114278	3	0.173641	1
hhcid20110025	2019003407	1	0	0	0	0	1	0	0	0	1	1	1	0	0.0473832	0.0524031	0.0357156	0.0337303	1	0	0	0	0	1	55	1	1	0	0	217009	12.2877	0	0.169232	5	0.173641	2
hhcid20110025	2013003253	0	0	1	0	0	0	0	0	0	0	1	1	1	0.0354635	2.64e-05	9.69e-06	0.0646172	0	0	0	0	0	1	53	2	1	0	0	376262	12.838	0	0.100117	4	0.173641	1
hhcid20110025	2019003408	1	0	0	0	0	1	0	1	0	1	1	1	1	0.0473832	0.115422	0.0357156	0.0646172	0	0	0	0	0	2	48	7	1	1	0	2188200	14.5986	0	0.263138	7	0.173641	3
hhcid20110026	2019003436	1	0	1	0	0	0	0	0	0	0	1	1	0	0.116628	3.71e-05	1.36e-05	0.0475005	1	0	0	0	0	2	49	3	1	1	0	274545	12.5229	0	0.164179	4	0.137419	1
hhcid20110026	2019003448	0	0	0	0	0	0	0	0	0	0	1	1	0	4.01e-05	3.71e-05	1.36e-05	0.0475005	0	0	0	0	0	1	73	1	1	0	0	119945	11.6948	0	0.0475914	2	0.137419	1
hhcid20110026	2019003447	0	1	0	0	0	0	0	0	0	0	1	1	0	0.0734186	3.71e-05	1.36e-05	0.0475005	0	0	0	0	0	2	53	3	1	1	0	357968	12.7882	0	0.12097	3	0.137419	1
hhcid20110026	2019003442	0	0	0	0	0	0	0	0	0	0	1	1	1	4.01e-05	3.71e-05	1.36e-05	0.0909967	0	0	0	0	0	1	47	5	0	1	0	235575	12.3698	0	0.0910876	3	0.137419	1
hhcid20110026	2019003441	1	0	1	0	0	1	1	0	0	1	1	1	0	0.0828182	0.0524031	0.0968915	0.0337303	0	0	0	0	0	3	39	4	1	1	0	484920	13.0917	0	0.265843	7	0.137419	3
hhcid20110026	2019003434	0	0	1	0	0	0	0	0	0	0	1	1	0	0.0499412	3.71e-05	1.36e-05	0.0475005	0	0	0	0	0	2	69	2	1	1	0	1214714	14.01	0	0.0974924	3	0.137419	1
hhcid20110026	2019003431	1	0	1	0	0	0	0	0	0	0	1	1	1	0.116628	3.71e-05	1.36e-05	0.0909967	0	0	0	0	0	1	51	3	1	1	0	1015786	13.8312	0	0.207676	5	0.137419	1
hhcid20110026	2019003429	0	0	0	0	0	0	0	0	0	0	1	1	1	4.01e-05	3.71e-05	1.36e-05	0.0909967	0	0	0	0	0	1	48	3	1	1	0	473555	13.068	0	0.0910876	3	0.137419	1
hhcid20110026	2019003418	1	0	1	0	0	0	0	0	0	0	1	1	1	0.116628	3.71e-05	1.36e-05	0.0909967	0	0	0	0	0	3	41	2	1	1	0	415681	12.9377	0	0.207676	5	0.137419	1
hhcid20110026	2019003445	0	0	0	0	0	0	0	0	0	0	1	1	0	2.85e-05	2.64e-05	9.69e-06	0.0337303	0	0	0	0	0	1	48	2	1	1	0	700274	13.4592	0	0.0337949	2	0.137419	1
hhcid20110026	2019003422	1	0	0	0	0	0	0	0	0	0	1	1	0	0.066727	3.71e-05	1.36e-05	0.0475005	0	0	0	0	0	1	54	2	1	1	0	272527	12.5155	0	0.114278	3	0.137419	1
hhcid20110026	2019003423	0	0	1	0	0	0	0	0	0	0	1	1	1	0.0499412	3.71e-05	1.36e-05	0.0909967	1	0	0	0	0	1	62	1	1	0	0	20185	9.91274	0	0.140989	4	0.137419	1
hhcid20110026	2019003426	0	0	0	0	0	0	0	0	0	0	1	1	0	4.01e-05	3.71e-05	1.36e-05	0.0475005	1	0	0	0	0	1	69	2	1	1	0	633062	13.3583	0	0.0475914	2	0.137419	1
hhcid20110026	2017028111	0	0	0	0	0	0	0	0	0	1	1	1	1	4.01e-05	3.71e-05	0.0502962	0.0909967	0	0	0	0	0	1	65	2	1	1	0	24403	10.1025	0	0.14137	4	0.137419	2
hhcid20110026	2017037909	1	0	1	0	0	0	1	0	0	0	1	1	1	0.116628	3.71e-05	0.086164	0.0909967	0	0	0	0	0	2	50	3	1	1	0	162981	12.0014	0	0.293826	6	0.137419	1
hhcid20110026	2019003419	1	1	0	0	0	0	0	0	0	0	1	1	0	0.0994897	2.64e-05	9.69e-06	0.0337303	0	0	0	0	0	1	33	3	1	1	0	881257	13.6891	0	0.133256	4	0.137419	1
hhcid20110027	2019003456	0	0	1	0	0	0	0	0	0	0	1	1	0	0.0354635	2.64e-05	9.69e-06	0.0337303	0	0	0	0	0	1	70	2	1	1	0	123523	11.7242	0	0.0692299	3	0.109445	1
hhcid20110027	2017021760	0	0	0	0	0	0	0	0	0	0	1	1	0	2.85e-05	2.64e-05	9.69e-06	0.0337303	0	0	0	0	0	2	56	2	1	1	0	40247	10.6028	0	0.0337949	2	0.109445	1
hhcid20110027	2019003462	1	0	1	0	0	0	0	0	0	0	1	1	1	0.116628	3.71e-05	1.36e-05	0.0909967	0	0	0	0	0	2	54	6	1	1	0	797889	13.5897	0	0.207676	5	0.109445	1
hhcid20110027	2019003461	0	0	0	0	0	0	0	0	0	0	1	1	1	4.01e-05	3.71e-05	1.36e-05	0.0909967	0	0	0	0	0	2	68	2	1	1	0	59198	10.9887	0	0.0910876	3	0.109445	1
hhcid20110027	2019003460	1	0	1	0	0	0	0	0	0	0	1	1	1	0.0828182	2.64e-05	9.69e-06	0.0646172	0	0	0	0	0	2	69	6	1	1	0	97150	11.484	0	0.147472	5	0.109445	1
hhcid20110027	2019003459	0	0	0	0	0	0	0	0	0	0	1	1	1	4.01e-05	3.71e-05	1.36e-05	0.0909967	0	0	0	0	0	3	73	1	1	0	0	13863	9.53705	0	0.0910876	3	0.109445	1
hhcid20110027	2019003457	1	0	1	0	0	0	0	0	0	1	1	0	0	0.0828182	2.64e-05	0.0357156	0.0190847	0	0	0	0	0	3	54	3	1	1	0	55180	10.9184	0	0.137645	4	0.109445	3
hhcid20110027	2019003464	1	0	0	0	0	0	0	0	0	0	1	1	0	0.0473832	2.64e-05	9.69e-06	0.0337303	0	0	0	0	0	2	49	4	1	1	0	57473	10.9591	0	0.0811496	3	0.109445	1
hhcid20110027	2019003452	0	0	0	0	0	0	0	0	0	0	1	1	1	4.01e-05	3.71e-05	1.36e-05	0.0909967	0	0	0	0	0	1	73	1	1	0	0	7510	8.92412	0	0.0910876	3	0.109445	1
hhcid20110027	2019003450	1	0	1	0	0	0	0	0	0	0	1	1	0	0.116628	3.71e-05	1.36e-05	0.0475005	0	0	0	0	0	2	64	2	1	1	0	156978	11.9639	0	0.164179	4	0.109445	1
hhcid20110027	2019003468	0	0	0	0	0	0	0	0	0	0	1	1	1	2.85e-05	2.64e-05	9.69e-06	0.0646172	0	0	0	0	0	2	58	8	1	1	0	775713	13.5615	0	0.0646818	3	0.109445	1
hhcid20110027	2019003449	0	0	0	0	0	0	0	0	0	0	1	1	0	4.01e-05	3.71e-05	1.36e-05	0.0475005	0	0	0	0	0	1	51	2	1	1	0	265533	12.4895	0	0.0475914	2	0.109445	1
hhcid20110027	2019003467	0	0	0	0	0	0	0	0	0	0	1	1	0	4.01e-05	3.71e-05	1.36e-05	0.0475005	0	0	0	0	0	1	66	2	1	1	0	31353	10.3531	0	0.0475914	2	0.109445	1
hhcid20110027	2019003454	1	0	1	0	0	0	0	0	0	1	1	1	1	0.116628	3.71e-05	0.0502962	0.0909967	0	0	0	0	0	2	54	2	1	1	0	131646	11.7879	0	0.257958	6	0.109445	3
hhcid20110028	2017013962	0	0	0	0	0	0	0	0	0	0	1	1	0	2.85e-05	2.64e-05	9.69e-06	0.0337303	0	0	0	0	0	1	58	2	1	1	0	131794	11.789	0	0.0337949	2	0.134257	1
hhcid20110028	2019003479	1	0	0	0	0	0	0	0	0	1	1	1	0	0.066727	3.71e-05	0.0502962	0.0475005	0	0	0	0	0	2	54	2	1	1	0	366896	12.8128	0	0.164561	4	0.134257	3
hhcid20110028	2019003480	0	0	0	0	0	0	0	0	0	0	1	1	0	2.85e-05	2.64e-05	9.69e-06	0.0337303	0	0	0	0	0	5	49	1	1	0	0	750570	13.5286	0	0.0337949	2	0.134257	1
hhcid20110028	2017013414	1	0	0	1	0	0	0	1	0	1	1	1	1	0.164122	0.0887829	0.0502962	0.0909967	0	0	0	0	0	3	40	3	1	1	0	474157	13.0693	0	0.394197	7	0.134257	3
hhcid20110028	2019003481	0	0	0	0	0	0	0	0	0	0	1	1	0	4.01e-05	3.71e-05	1.36e-05	0.0475005	0	0	0	0	0	3	65	2	1	1	0	130745	11.781	0	0.0475914	2	0.134257	1
hhcid20110028	2019003482	0	0	0	0	0	0	0	0	0	0	1	1	0	4.01e-05	3.71e-05	1.36e-05	0.0475005	0	0	0	0	0	1	48	4	1	1	0	161423	11.9918	0	0.0475914	2	0.134257	1
hhcid20110028	2019003484	0	0	1	0	0	0	0	0	0	0	1	1	0	0.0354635	2.64e-05	9.69e-06	0.0337303	0	0	0	0	0	1	45	3	1	1	0	246795	12.4163	0	0.0692299	3	0.134257	1
hhcid20110028	2013003331	0	0	0	0	0	0	0	0	0	1	1	1	0	4.01e-05	3.71e-05	0.0502962	0.0475005	0	0	0	0	0	1	58	3	1	1	0	27192	10.2107	0	0.0978739	3	0.134257	3
hhcid20110028	2019003485	0	0	0	0	0	0	0	0	0	1	1	1	1	4.01e-05	3.71e-05	0.0502962	0.0909967	0	0	0	0	0	2	51	4	1	1	0	126786	11.7503	0	0.14137	4	0.134257	3
hhcid20110028	2017038770	1	0	1	0	0	0	0	1	0	1	1	1	1	0.116628	0.0887829	0.0502962	0.0909967	1	0	0	0	0	2	46	4	1	1	0	1089900	13.9016	0	0.346704	7	0.134257	3
hhcid20110028	2019003469	0	0	0	0	0	1	0	0	0	0	1	1	1	4.01e-05	0.0737962	1.36e-05	0.0909967	0	0	0	0	0	2	47	3	1	1	0	214893	12.2779	0	0.164847	4	0.134257	1
hhcid20110028	2019003472	1	1	0	0	0	0	0	0	0	0	1	1	0	0.140105	3.71e-05	1.36e-05	0.0475005	0	0	0	0	0	1	72	2	0	1	0	237120	12.3763	0	0.187657	4	0.134257	1
hhcid20110028	2019003477	0	0	1	0	0	0	0	0	0	0	1	1	0	0.0354635	2.64e-05	9.69e-06	0.0337303	0	0	0	0	0	1	60	3	1	1	0	90215	11.41	0	0.0692299	3	0.134257	1
hhcid20110028	2019003476	1	0	0	0	0	0	0	0	0	0	1	1	0	0.0473832	2.64e-05	9.69e-06	0.0337303	0	0	0	0	0	1	47	3	1	1	0	69666	11.1515	0	0.0811496	3	0.134257	1
hhcid20110033	2019004287	0	1	1	0	0	0	0	0	0	0	1	1	0	0.12332	3.71e-05	1.36e-05	0.0475005	0	0	0	0	0	3	42	4	0	1	0	211334	12.2612	0	0.170871	4	0.140355	1
hhcid20110033	2019004305	0	0	1	0	0	0	0	0	0	0	1	1	1	0.0499412	3.71e-05	1.36e-05	0.0909967	0	0	0	0	0	2	52	3	1	1	0	2030735	14.5239	0	0.140989	4	0.140355	1
hhcid20110033	2019004304	0	1	0	0	0	1	0	0	0	1	1	1	0	0.052135	0.0524031	0.0357156	0.0337303	0	0	0	0	0	2	69	3	1	1	0	163550	12.0049	0	0.173984	5	0.140355	2
hhcid20110033	2019004303	0	0	1	0	0	0	0	0	0	0	0	1	1	0.0499412	3.71e-05	1.36e-05	0.0641299	0	0	0	0	0	3	58	7	1	1	0	197227	12.1921	0	0.114122	3	0.140355	1
hhcid20110033	2019004297	0	0	0	0	0	0	0	0	0	0	1	1	0	2.85e-05	2.64e-05	9.69e-06	0.0337303	0	0	0	0	0	2	45	4	1	1	0	585507	13.2802	0	0.0337949	2	0.140355	1
hhcid20110033	2019004296	0	0	0	0	0	0	0	0	0	0	1	1	1	4.01e-05	3.71e-05	1.36e-05	0.0909967	0	0	0	0	0	3	70	2	1	1	0	207892	12.2448	0	0.0910876	3	0.140355	1
hhcid20110033	2019004294	0	1	0	0	0	0	0	0	0	0	1	1	1	0.052135	2.64e-05	9.69e-06	0.0646172	0	0	0	0	0	1	34	5	1	1	1	1671050	14.329	0	0.116788	4	0.140355	1
hhcid20110033	2019004292	0	0	1	0	0	1	0	0	0	1	0	1	0	0.0354635	0.0524031	0.0357156	0.0146521	0	0	0	0	0	3	38	5	1	1	0	417100	12.9411	0	0.138234	4	0.140355	5
hhcid20110033	2019004291	0	0	0	0	0	0	0	0	0	0	1	1	0	4.01e-05	3.71e-05	1.36e-05	0.0475005	0	0	0	0	0	2	36	5	1	1	0	232406	12.3562	0	0.0475914	2	0.140355	1
hhcid20110033	2019004307	1	0	1	0	0	0	0	0	0	1	1	1	1	0.116628	3.71e-05	0.0502962	0.0909967	0	0	0	0	0	2	52	4	1	1	0	256215	12.4538	0	0.257958	6	0.140355	2
hhcid20110033	2019004309	0	0	0	0	0	0	0	0	0	0	1	1	1	4.01e-05	3.71e-05	1.36e-05	0.0909967	0	0	0	0	0	1	57	2	1	1	0	604900	13.3128	0	0.0910876	3	0.140355	1
hhcid20110033	2017033534	0	0	0	0	0	0	0	0	0	0	1	1	1	4.01e-05	3.71e-05	1.36e-05	0.0909967	0	0	0	0	0	1	47	3	1	1	0	631700	13.3562	0	0.0910876	3	0.140355	1
hhcid20110033	2019004310	0	0	1	0	0	1	0	0	0	0	1	1	0	0.0499412	0.0737962	1.36e-05	0.0475005	0	0	0	0	0	1	44	3	1	1	0	738150	13.5119	0	0.171252	4	0.140355	1
hhcid20110033	2015004742	0	0	0	0	0	0	0	0	0	0	1	1	1	4.01e-05	3.71e-05	1.36e-05	0.0909967	0	0	0	0	0	1	61	6	1	1	0	546277	13.2109	0	0.0910876	3	0.140355	1
hhcid20110033	2019004281	0	0	1	0	0	0	0	0	0	0	1	1	1	0.0499412	3.71e-05	1.36e-05	0.0909967	0	0	0	0	0	1	55	5	0	1	0	1211052	14.007	0	0.140989	4	0.140355	1
hhcid20110033	2019004282	1	0	0	0	0	0	1	0	0	1	1	1	1	0.066727	3.71e-05	0.136447	0.0909967	0	0	0	0	0	2	48	6	1	1	0	338254	12.7316	0	0.294207	6	0.140355	3
hhcid20110033	2019004284	1	0	0	0	0	0	0	0	0	0	1	1	0	0.066727	3.71e-05	1.36e-05	0.0475005	0	0	0	0	0	2	57	2	1	1	0	86350	11.3662	0	0.114278	3	0.140355	1
hhcid20110033	2019004285	0	1	1	1	0	1	1	0	0	1	1	1	0	0.15673	0.0524031	0.0968915	0.0337303	0	0	0	0	0	5	55	2	0	1	0	1359780	14.1228	0	0.339755	8	0.140355	5
hhcid20110033	2019004286	0	0	0	0	0	0	0	0	0	0	1	1	0	4.01e-05	3.71e-05	1.36e-05	0.0475005	0	0	0	0	0	3	49	4	1	1	0	550390	13.2184	0	0.0475914	2	0.140355	1
hhcid20110034	2019004312	0	0	0	0	0	0	0	0	0	0	1	1	0	2.85e-05	2.64e-05	9.69e-06	0.0337303	0	0	0	0	0	1	50	3	1	1	0	332524	12.7145	0	0.0337949	2	0.144777	1
hhcid20110034	2019004320	0	1	1	0	0	0	0	0	0	0	1	1	1	0.12332	3.71e-05	1.36e-05	0.0909967	0	0	0	0	0	2	48	5	0	1	0	440285	12.9952	0	0.214367	5	0.144777	1
hhcid20110034	2019004333	0	0	0	0	0	0	0	0	0	0	1	1	1	2.85e-05	2.64e-05	9.69e-06	0.0646172	0	0	0	0	0	1	53	5	1	1	0	735076	13.5077	0	0.0646818	3	0.144777	1
hhcid20110034	2019004317	0	0	1	0	0	0	0	0	0	0	1	1	0	0.0499412	3.71e-05	1.36e-05	0.0475005	0	0	0	0	0	2	57	4	1	1	0	709540	13.4724	0	0.0974924	3	0.144777	1
hhcid20110034	2019004313	1	0	1	0	0	1	0	0	0	1	1	1	1	0.116628	0.0737962	0.0502962	0.0909967	0	0	0	0	0	1	39	4	1	1	0	977880	13.7931	0	0.331717	7	0.144777	2
hhcid20110034	2019004330	1	0	1	0	0	0	0	0	1	1	1	1	1	0.116628	0.208672	0.0502962	0.0909967	0	0	0	0	0	2	48	2	1	1	0	3588114	15.0931	0	0.466593	7	0.144777	2
hhcid20110034	2019004322	0	1	1	0	0	0	0	0	0	0	1	1	1	0.08757	2.64e-05	9.69e-06	0.0646172	0	0	0	0	0	3	48	3	1	1	0	1378906	14.1368	0	0.152223	5	0.144777	1
hhcid20110034	2019004325	0	0	0	0	0	0	0	0	0	0	1	1	1	2.85e-05	2.64e-05	9.69e-06	0.0646172	0	0	0	0	0	1	49	2	0	1	0	1307391	14.0835	0	0.0646818	3	0.144777	1
hhcid20110034	2019004327	0	0	0	0	0	0	1	0	0	0	1	1	1	2.85e-05	2.64e-05	0.0611855	0.0646172	0	0	0	0	0	2	49	4	1	1	0	422694	12.9544	0	0.125858	4	0.144777	1
hhcid20110034	2013004021	0	1	0	0	0	0	1	0	0	0	1	1	1	0.052135	2.64e-05	0.0611855	0.0646172	0	0	0	0	0	2	47	5	1	1	0	652425	13.3885	0	0.177964	5	0.144777	1
hhcid20110034	2017008001	0	0	0	0	0	0	0	0	0	0	1	1	0	4.01e-05	3.71e-05	1.36e-05	0.0475005	0	0	0	0	0	1	58	2	1	1	0	393600	12.8831	0	0.0475914	2	0.144777	1
hhcid20110034	2017034911	0	0	0	0	0	1	0	0	0	0	1	1	1	2.85e-05	0.0524031	9.69e-06	0.0646172	0	0	0	0	0	1	34	6	1	1	0	976239	13.7915	0	0.117058	4	0.144777	1
hhcid20110034	2019004336	0	0	0	0	0	0	0	0	0	0	1	1	0	4.01e-05	3.71e-05	1.36e-05	0.0475005	0	0	0	0	0	1	67	8	0	1	0	628608	13.3513	0	0.0475914	2	0.144777	1
hhcid20110034	2019004340	0	0	0	0	0	0	0	1	0	0	1	1	0	4.01e-05	0.0887829	1.36e-05	0.0475005	0	0	0	0	0	2	49	5	1	1	0	546842	13.2119	0	0.136337	3	0.144777	1
hhcid20110034	2019004328	0	0	1	0	0	0	0	0	0	0	1	1	1	0.0499412	3.71e-05	1.36e-05	0.0909967	1	0	0	0	0	2	52	2	0	1	0	390270	12.8746	0	0.140989	4	0.144777	1
hhcid20110034	2017034489	0	0	1	0	0	0	0	0	0	0	1	1	0	0.0499412	3.71e-05	1.36e-05	0.0475005	0	0	0	0	0	1	47	5	1	1	0	325617	12.6935	0	0.0974924	3	0.144777	1
hhcid20110035	2019004342	0	0	0	0	0	0	0	0	0	0	1	1	1	4.01e-05	3.71e-05	1.36e-05	0.0909967	0	0	0	0	0	1	62	2	1	1	0	61572	11.028	0	0.0910876	3	0.0969827	1
hhcid20110035	2019004345	0	0	0	0	0	0	0	0	0	0	1	1	0	2.85e-05	2.64e-05	9.69e-06	0.0337303	0	0	0	0	0	3	55	2	1	1	0	10100000	16.1298	0	0.0337949	2	0.0969827	1
hhcid20110035	2019004346	0	0	0	0	0	0	0	0	0	0	1	1	1	4.01e-05	3.71e-05	1.36e-05	0.0909967	0	0	0	0	0	1	58	2	0	1	0	326990	12.6977	0	0.0910876	3	0.0969827	1
hhcid20110035	2019004354	0	0	1	0	0	0	0	0	0	0	1	1	1	0.0499412	3.71e-05	1.36e-05	0.0909967	0	0	0	0	0	2	46	4	1	1	0	249300	12.4264	0	0.140989	4	0.0969827	1
hhcid20110035	2019004352	1	1	1	0	0	1	0	0	0	0	0	1	0	0.134925	0.0524031	9.69e-06	0.0146521	0	0	0	0	0	2	51	3	1	1	0	766860	13.5501	0	0.20199	5	0.0969827	1
hhcid20110035	2019004355	0	0	0	0	0	0	0	0	0	0	1	1	0	2.85e-05	2.64e-05	9.69e-06	0.0337303	0	0	0	0	0	1	49	4	0	1	0	266235	12.4921	0	0.0337949	2	0.0969827	1
hhcid20110035	2019004350	0	0	0	0	0	0	0	0	0	0	1	1	0	2.85e-05	2.64e-05	9.69e-06	0.0337303	0	0	0	0	0	2	52	3	1	1	0	457700	13.034	0	0.0337949	2	0.0969827	1
hhcid20110035	2019004358	0	0	1	0	0	0	0	0	0	1	1	1	0	0.0354635	2.64e-05	0.0357156	0.0337303	0	0	0	0	0	2	48	3	0	0	0	616510	13.3318	0	0.104936	4	0.0969827	5
hhcid20110035	2019004357	0	0	0	0	0	0	0	0	0	1	1	1	1	4.01e-05	3.71e-05	0.0502962	0.0909967	0	0	0	0	0	1	60	2	1	1	0	105520	11.5667	0	0.14137	4	0.0969827	5
hhcid20110036	2019004363	0	0	0	0	0	0	0	0	0	1	1	1	1	4.01e-05	3.71e-05	0.0502962	0.0909967	0	0	0	0	0	1	55	5	0	1	0	1215431	14.0106	0	0.14137	4	0.112629	5
hhcid20110036	2019004364	0	0	0	0	0	0	0	0	0	0	1	1	1	2.85e-05	2.64e-05	9.69e-06	0.0646172	0	0	0	0	0	1	59	2	1	1	0	595460	13.2971	0	0.0646818	3	0.112629	1
hhcid20110036	2019004365	0	0	0	0	0	0	0	0	0	0	1	1	0	4.01e-05	3.71e-05	1.36e-05	0.0475005	0	0	0	0	0	1	67	2	1	1	0	324500	12.69	0	0.0475914	2	0.112629	1
hhcid20110036	2019004371	0	0	1	0	0	0	0	0	0	0	1	1	1	0.0354635	2.64e-05	9.69e-06	0.0646172	0	0	0	0	0	2	34	8	1	1	0	756113	13.5359	0	0.100117	4	0.112629	1
hhcid20110036	2019004362	1	0	0	0	0	0	0	0	0	0	1	1	1	0.0473832	2.64e-05	9.69e-06	0.0646172	0	0	0	0	0	1	60	2	1	1	0	378200	12.8432	0	0.112036	4	0.112629	1
hhcid20110036	2019004361	1	0	0	0	0	0	0	0	0	0	1	1	0	0.0473832	2.64e-05	9.69e-06	0.0337303	0	0	0	0	0	2	43	6	1	1	0	273796	12.5201	0	0.0811496	3	0.112629	1
hhcid20110036	2017025843	0	0	0	0	0	0	0	0	0	0	1	1	0	2.85e-05	2.64e-05	9.69e-06	0.0337303	0	0	0	0	0	1	68	7	1	1	0	530860	13.1823	0	0.0337949	2	0.112629	1
hhcid20110036	2019004378	0	0	0	0	0	0	0	0	0	0	1	1	1	2.85e-05	2.64e-05	9.69e-06	0.0646172	0	0	0	0	0	1	56	2	1	1	0	211824	12.2635	0	0.0646818	3	0.112629	1
hhcid20110036	2015004828	0	0	1	0	0	0	0	0	0	1	1	1	0	0.0499412	3.71e-05	0.0502962	0.0475005	0	0	0	0	0	2	51	6	1	1	0	2174000	14.5921	0	0.147775	4	0.112629	2
hhcid20110036	2019004366	0	1	1	0	0	0	0	0	0	0	1	1	1	0.12332	3.71e-05	1.36e-05	0.0909967	0	0	0	0	0	1	66	2	1	1	0	499300	13.121	0	0.214367	5	0.112629	1
hhcid20110036	2019004375	0	0	1	0	0	0	0	0	0	1	1	1	0	0.0354635	2.64e-05	0.0357156	0.0337303	0	0	0	0	0	1	76	2	0	1	0	119620	11.6921	0	0.104936	4	0.112629	2
hhcid20110036	2019004373	0	0	1	0	0	0	0	0	0	0	0	1	0	0.0499412	3.71e-05	1.36e-05	0.0206337	0	0	0	0	0	2	77	2	1	1	0	250888	12.4328	0	0.0706257	2	0.112629	1
hhcid20110036	2019004368	1	1	1	0	0	0	0	0	0	0	1	1	1	0.190007	3.71e-05	1.36e-05	0.0909967	0	0	0	0	0	3	67	2	1	1	0	385846	12.8632	0	0.281054	6	0.112629	1
hhcid20110041	2019006346	1	0	0	0	0	0	0	0	0	0	1	1	0	0.0473832	2.64e-05	9.69e-06	0.0337303	0	0	0	0	0	1	54	1	0	0	0	169509	12.0407	0	0.0811496	3	0.145449	1
hhcid20110041	2019006347	0	0	0	0	0	0	0	0	0	0	1	1	1	2.85e-05	2.64e-05	9.69e-06	0.0646172	0	0	0	0	0	1	69	2	0	1	0	509304	13.1408	0	0.0646818	3	0.145449	1
hhcid20110041	2019006348	0	1	0	0	0	0	0	0	0	0	1	1	1	0.052135	2.64e-05	9.69e-06	0.0646172	0	0	0	0	0	2	67	2	1	1	0	188779	12.1483	0	0.116788	4	0.145449	1
hhcid20110041	2019006349	1	0	0	0	0	0	0	0	0	0	1	1	1	0.0473832	2.64e-05	9.69e-06	0.0646172	0	0	0	0	0	1	72	5	1	1	1	419586	12.947	0	0.112036	4	0.145449	1
hhcid20110041	2019006350	0	1	0	0	0	0	1	0	0	0	1	1	1	0.0734186	3.71e-05	0.086164	0.0909967	0	0	0	0	0	2	68	2	0	1	0	205918	12.2352	0	0.250616	5	0.145449	1
hhcid20110041	2019006351	0	0	0	0	0	0	0	0	0	0	1	1	1	2.85e-05	2.64e-05	9.69e-06	0.0646172	0	0	0	0	0	1	75	2	1	1	0	226427	12.3302	0	0.0646818	3	0.145449	1
hhcid20110041	2019006352	1	0	0	0	0	0	0	0	0	0	1	1	1	0.066727	3.71e-05	1.36e-05	0.0909967	0	0	0	0	0	3	65	2	0	1	0	346596	12.7559	0	0.157774	4	0.145449	1
hhcid20110041	2019006353	0	0	0	0	0	0	0	0	0	0	1	1	1	2.85e-05	2.64e-05	9.69e-06	0.0646172	0	0	0	0	0	4	72	2	1	1	0	130830	11.7817	0	0.0646818	3	0.145449	1
hhcid20110041	2019006354	1	0	1	0	0	1	0	1	0	1	1	1	1	0.116628	0.162542	0.0502962	0.0909967	0	0	0	0	0	3	56	4	0	1	0	1395180	14.1485	0	0.420463	8	0.145449	4
hhcid20110041	2019006355	0	0	1	0	0	0	0	0	0	0	1	1	0	0.0499412	3.71e-05	1.36e-05	0.0475005	0	0	0	0	0	1	66	1	0	0	0	166510	12.0228	0	0.0974924	3	0.145449	1
hhcid20110041	2019006357	1	1	1	1	0	0	1	0	0	1	1	1	1	0.287401	3.71e-05	0.136447	0.0909967	0	0	0	0	0	3	58	2	0	1	0	247320	12.4184	0	0.514881	9	0.145449	2
hhcid20110041	2013005148	0	0	0	0	0	1	1	0	0	0	1	1	1	4.01e-05	0.0737962	0.086164	0.0909967	1	0	0	0	0	2	50	4	1	1	0	590770	13.2892	0	0.250997	5	0.145449	1
hhcid20110041	2017039713	0	0	0	0	0	0	0	0	0	0	1	1	0	4.01e-05	3.71e-05	1.36e-05	0.0475005	0	0	0	0	0	2	62	2	0	1	0	354033	12.7772	0	0.0475914	2	0.145449	1
hhcid20110041	2019006341	0	0	0	0	0	0	0	0	0	0	1	1	0	2.85e-05	2.64e-05	9.69e-06	0.0337303	0	0	0	0	0	4	64	1	0	0	0	142952	11.8703	0	0.0337949	2	0.145449	1
hhcid20110041	2017023655	0	0	0	0	0	1	0	0	0	0	1	1	0	2.85e-05	0.0524031	9.69e-06	0.0337303	0	0	0	0	0	1	43	3	1	1	0	400368	12.9001	0	0.0861716	3	0.145449	1
hhcid20110041	2017016120	1	0	0	0	0	0	0	0	0	0	1	1	0	0.0473832	2.64e-05	9.69e-06	0.0337303	0	0	0	0	0	3	70	2	1	0	0	181513	12.1091	0	0.0811496	3	0.145449	1
hhcid20110041	2017013530	0	0	0	0	0	0	0	0	0	0	1	1	1	2.85e-05	2.64e-05	9.69e-06	0.0646172	0	0	0	0	0	1	73	2	0	0	0	271355	12.5112	0	0.0646818	3	0.145449	1
hhcid20110041	2017032337	0	0	0	0	0	0	0	0	0	0	1	1	0	4.01e-05	3.71e-05	1.36e-05	0.0475005	0	0	0	0	0	2	52	2	0	1	0	427887	12.9666	0	0.0475914	2	0.145449	1
hhcid20110041	2019006332	0	1	0	0	0	0	0	0	0	0	1	1	1	0.052135	2.64e-05	9.69e-06	0.0646172	0	0	0	0	0	1	67	2	1	1	0	211180	12.2605	0	0.116788	4	0.145449	1
hhcid20110041	2019006335	0	0	1	0	0	0	0	0	0	0	0	1	0	0.0499412	3.71e-05	1.36e-05	0.0206337	0	0	0	0	0	1	63	3	0	0	0	125935	11.7435	0	0.0706257	2	0.145449	1
hhcid20110041	2019006337	0	1	0	0	0	0	0	0	0	0	1	1	0	0.0734186	3.71e-05	1.36e-05	0.0475005	0	0	0	0	0	3	62	2	1	1	0	354552	12.7786	0	0.12097	3	0.145449	1
hhcid20110041	2019006339	0	0	0	0	0	0	0	0	0	0	1	1	1	2.85e-05	2.64e-05	9.69e-06	0.0646172	0	0	0	0	0	1	76	2	0	0	0	241920	12.3964	0	0.0646818	3	0.145449	1
hhcid20110041	2019006342	0	0	1	0	1	0	0	1	0	1	1	1	1	0.16392	0.0887829	0.0502962	0.0909967	0	0	2000	0	7.6014	4	62	2	0	1	0	249220	12.4261	0	0.393995	7	0.145449	3
hhcid20110041	2019006344	0	0	0	0	0	0	0	1	0	0	1	1	0	2.85e-05	0.0630452	9.69e-06	0.0337303	0	0	0	0	0	3	66	2	1	1	0	202300	12.2175	0	0.0968137	3	0.145449	1
hhcid20110041	2019006345	0	0	0	0	0	1	0	0	0	1	1	1	1	4.01e-05	0.0737962	0.0502962	0.0909967	0	0	0	0	0	2	60	2	0	1	0	100340	11.5163	0	0.215129	5	0.145449	3
hhcid20110043	2019006407	0	0	1	0	0	0	0	0	0	0	1	1	0	0.0499412	3.71e-05	1.36e-05	0.0475005	0	0	0	0	0	2	65	2	0	1	0	137195	11.8292	0	0.0974924	3	0.225401	1
hhcid20110043	2017023353	1	0	1	0	0	0	0	0	0	1	1	1	1	0.0828182	2.64e-05	0.0357156	0.0646172	0	0	0	0	0	3	68	3	0	0	0	162909	12.0009	0	0.183177	6	0.225401	3
hhcid20110043	2017008632	0	1	1	0	1	1	1	0	0	0	0	1	0	0.237298	0.0737962	0.086164	0.0206337	0	0	0	0	0	3	39	3	1	1	0	497316	13.117	0	0.417892	6	0.225401	1
hhcid20110043	2017015170	1	1	1	1	1	1	1	0	0	0	1	1	0	0.40138	0.0737962	0.086164	0.0475005	0	0	0	0	0	4	56	2	0	1	0	1304054	14.081	0	0.60884	9	0.225401	1
hhcid20110043	2017024096	0	1	0	0	0	0	0	0	0	0	1	1	1	0.052135	2.64e-05	9.69e-06	0.0646172	0	0	0	0	0	2	46	4	1	1	0	658281	13.3974	0	0.116788	4	0.225401	1
hhcid20110043	2015007075	0	0	0	0	0	1	0	0	0	0	1	1	0	2.85e-05	0.0524031	9.69e-06	0.0337303	0	0	0	0	0	1	42	3	0	1	0	515005	13.1519	0	0.0861716	3	0.225401	1
hhcid20110043	2013005181	0	0	1	0	0	1	0	1	0	0	1	1	1	0.0499412	0.162542	1.36e-05	0.0909967	0	0	0	0	0	1	53	3	0	1	0	441750	12.9985	0	0.303493	6	0.225401	1
hhcid20110043	2019006411	0	0	0	0	0	0	0	0	0	0	1	1	1	4.01e-05	3.71e-05	1.36e-05	0.0909967	0	0	0	0	0	1	81	2	1	1	0	202651	12.2193	0	0.0910876	3	0.225401	1
hhcid20110043	2019006409	0	1	0	0	0	0	0	0	0	0	1	1	0	0.052135	2.64e-05	9.69e-06	0.0337303	1	0	0	0	0	1	43	3	1	1	0	493440	13.1092	0	0.0859014	3	0.225401	1
hhcid20110043	2017030273	1	1	1	1	1	1	0	1	0	0	1	1	1	0.285022	0.115422	9.69e-06	0.0646172	0	0	0	0	0	3	48	3	1	1	1	1427420	14.1714	0	0.465071	10	0.225401	1
hhcid20110043	2019006385	0	0	1	0	0	0	0	0	0	0	1	1	0	0.0354635	2.64e-05	9.69e-06	0.0337303	0	0	0	0	0	1	71	2	1	1	0	178325	12.0914	0	0.0692299	3	0.225401	1
hhcid20110043	2019006386	1	0	1	0	0	0	0	1	0	0	1	1	1	0.116628	0.0887829	1.36e-05	0.0909967	0	0	0	0	0	1	69	2	1	1	0	268890	12.5021	0	0.296421	6	0.225401	1
hhcid20110043	2019006391	1	1	0	0	0	0	0	0	0	1	1	1	1	0.0994897	2.64e-05	0.0357156	0.0646172	1	0	0	0	0	2	27	3	0	1	0	456699	13.0318	0	0.199849	6	0.225401	3
hhcid20110043	2019006388	0	1	1	1	0	0	1	1	0	1	1	1	0	0.15673	0.0630452	0.0968915	0.0337303	0	0	45000	0	10.7144	4	64	2	1	1	0	658100	13.3971	0	0.350397	8	0.225401	3
hhcid20110043	2019006399	0	0	1	0	0	0	0	0	0	0	1	1	1	0.0354635	2.64e-05	9.69e-06	0.0646172	0	0	0	0	0	2	63	2	0	1	0	135080	11.8136	0	0.100117	4	0.225401	1
hhcid20110043	2019006397	0	1	0	0	0	0	0	0	0	1	1	1	1	0.052135	2.64e-05	0.0357156	0.0646172	0	0	0	0	0	2	57	3	1	1	0	558142	13.2324	0	0.152494	5	0.225401	3
hhcid20110043	2019006395	0	1	1	0	0	1	1	0	0	1	1	1	0	0.08757	0.0524031	0.0968915	0.0337303	0	0	0	0	0	4	35	3	0	1	1	83150	11.3284	0	0.270595	7	0.225401	4
hhcid20110043	2019006394	0	0	0	0	0	0	1	0	0	1	1	1	1	2.85e-05	2.64e-05	0.0968915	0.0646172	0	0	0	0	0	2	53	4	1	1	0	1244893	14.0346	0	0.161564	5	0.225401	3
hhcid20110043	2019006393	1	1	1	1	1	1	1	0	0	1	1	1	0	0.285022	0.0524031	0.0968915	0.0337303	0	0	0	0	0	3	34	3	1	1	1	946978	13.761	0	0.468047	10	0.225401	3
hhcid20110043	2019006392	0	1	1	0	0	1	1	1	0	1	1	1	0	0.08757	0.115422	0.0968915	0.0337303	0	0	0	0	0	2	48	3	1	1	0	988914	13.8044	0	0.333614	8	0.225401	4
hhcid20110043	2013005177	0	0	0	0	0	0	0	0	0	0	1	1	1	2.85e-05	2.64e-05	9.69e-06	0.0646172	1	0	0	0	0	1	53	5	1	1	0	1251004	14.0395	0	0.0646818	3	0.225401	1
hhcid20110043	2019006387	0	0	1	1	0	0	0	0	0	1	1	1	0	0.104624	2.64e-05	0.0357156	0.0337303	0	0	0	0	0	3	38	3	1	1	0	658145	13.3972	0	0.174096	5	0.225401	3
hhcid20110043	2019006405	0	0	1	0	0	0	0	0	0	1	1	1	0	0.0354635	2.64e-05	0.0357156	0.0337303	0	0	0	0	0	1	69	2	1	1	0	15000	9.61587	0	0.104936	4	0.225401	3
hhcid20110043	2019006406	1	0	1	0	0	0	0	0	0	0	1	1	1	0.116628	3.71e-05	1.36e-05	0.0909967	0	0	0	0	0	1	67	2	1	1	0	484520	13.0909	0	0.207676	5	0.225401	1
hhcid20110044	2019006454	1	0	0	0	0	0	0	0	0	1	1	1	0	0.0473832	2.64e-05	0.0357156	0.0337303	0	0	0	0	0	1	61	1	0	0	0	229960	12.3457	0	0.116856	4	0.149316	2
hhcid20110044	2019006456	0	0	0	0	0	0	0	0	0	1	1	1	1	2.85e-05	2.64e-05	0.0357156	0.0646172	0	0	0	0	0	3	67	2	1	1	0	283099	12.5536	0	0.100388	4	0.149316	2
hhcid20110044	2019006458	1	0	0	0	0	0	1	0	0	0	1	1	0	0.066727	3.71e-05	0.086164	0.0475005	0	0	0	0	0	2	39	4	1	1	0	252960	12.441	0	0.200429	4	0.149316	1
hhcid20110044	2019006461	0	0	1	0	0	1	0	0	0	1	1	1	0	0.0354635	0.0524031	0.0357156	0.0337303	1	0	0	0	0	1	36	3	1	1	1	670586	13.4159	0	0.157313	5	0.149316	2
hhcid20110044	2019006462	1	1	1	0	0	1	1	0	0	1	1	1	1	0.134925	0.0524031	0.0968915	0.0646172	0	0	0	0	0	3	35	3	1	1	0	473512	13.0679	0	0.348836	9	0.149316	4
hhcid20110044	2019006457	1	0	1	0	0	0	1	0	0	0	1	1	0	0.0828182	2.64e-05	0.0611855	0.0337303	0	0	0	0	0	1	52	3	1	1	0	343880	12.748	0	0.17776	5	0.149316	1
hhcid20110044	2019006435	0	0	0	0	0	0	0	0	0	0	1	1	0	2.85e-05	2.64e-05	9.69e-06	0.0337303	0	0	0	0	0	1	77	1	0	0	0	36500	10.5051	0	0.0337949	2	0.149316	1
hhcid20110044	2019006436	0	1	1	0	0	0	0	0	0	1	1	1	0	0.08757	2.64e-05	0.0357156	0.0337303	0	0	0	0	0	2	63	2	1	1	0	617789	13.3339	0	0.157042	5	0.149316	2
hhcid20110044	2019006438	0	0	0	0	0	0	0	0	0	1	1	1	0	2.85e-05	2.64e-05	0.0357156	0.0337303	0	0	0	0	0	3	74	2	1	1	0	298910	12.6079	0	0.0695008	3	0.149316	3
hhcid20110044	2019006439	0	0	1	0	0	0	0	0	0	1	0	1	0	0.0354635	2.64e-05	0.0357156	0.0146521	0	0	0	0	0	1	57	2	1	1	0	21300	9.96651	0	0.0858576	3	0.149316	3
hhcid20110044	2019006441	0	0	0	0	0	0	0	0	0	0	1	1	1	2.85e-05	2.64e-05	9.69e-06	0.0646172	0	0	0	0	0	1	77	2	0	0	0	307303	12.6356	0	0.0646818	3	0.149316	1
hhcid20110044	2019006442	1	0	1	0	0	1	1	0	0	0	0	1	1	0.0828182	0.0524031	0.0611855	0.045539	0	0	0	0	0	3	37	3	1	1	0	403940	12.909	0	0.241946	6	0.149316	1
hhcid20110044	2019006444	0	0	0	0	0	0	0	0	0	0	1	1	1	4.01e-05	3.71e-05	1.36e-05	0.0909967	0	0	0	0	0	1	68	2	1	1	0	469913	13.0603	0	0.0910876	3	0.149316	1
hhcid20110044	2019006445	1	0	0	0	0	0	0	0	0	0	1	1	1	0.0473832	2.64e-05	9.69e-06	0.0646172	0	0	0	0	0	3	58	2	0	1	0	250750	12.4322	0	0.112036	4	0.149316	1
hhcid20110044	2019006446	0	0	1	0	0	0	0	0	0	1	0	1	0	0.0354635	2.64e-05	0.0357156	0.0146521	0	0	0	0	0	3	69	1	0	0	0	205250	12.232	0	0.0858576	3	0.149316	3
hhcid20110044	2019006447	1	0	1	0	0	0	0	0	0	0	0	1	1	0.0828182	2.64e-05	9.69e-06	0.045539	0	0	0	0	0	1	43	3	1	1	0	9500	9.15915	0	0.128393	4	0.149316	1
hhcid20110044	2019006448	0	0	0	1	0	1	0	1	0	1	1	1	0	0.0691889	0.115422	0.0357156	0.0337303	1	0	0	0	0	3	38	3	1	1	0	685100	13.4373	0	0.254057	6	0.149316	2
hhcid20110044	2019006450	0	0	1	1	0	1	1	1	0	1	1	1	0	0.147336	0.162542	0.136447	0.0475005	1	0	0	0	0	3	47	3	1	1	1	731632	13.503	0	0.493825	8	0.149316	4
hhcid20110044	2019006451	0	0	0	0	0	0	0	0	0	0	1	1	1	4.01e-05	3.71e-05	1.36e-05	0.0909967	0	0	0	0	0	2	65	2	1	1	0	397172	12.8921	0	0.0910876	3	0.149316	1
hhcid20110044	2019006453	0	0	0	0	0	0	0	0	0	0	1	1	1	4.01e-05	3.71e-05	1.36e-05	0.0909967	0	0	0	0	0	1	67	2	1	1	0	430872	12.9736	0	0.0910876	3	0.149316	1
hhcid20110044	2019006452	0	0	0	0	0	0	0	0	0	0	1	1	0	2.85e-05	2.64e-05	9.69e-06	0.0337303	1	0	0	0	0	1	34	2	0	1	1	470669	13.0619	0	0.0337949	2	0.149316	1
hhcid20110045	2015007370	0	1	0	0	0	0	1	0	0	0	1	1	1	0.052135	2.64e-05	0.0611855	0.0646172	0	0	0	0	0	3	71	2	1	1	0	522930	13.1672	0	0.177964	5	0.187541	1
hhcid20110045	2017032708	1	0	1	0	0	0	0	0	0	1	1	1	1	0.0828182	2.64e-05	0.0357156	0.0646172	1	0	0	0	0	1	49	3	0	1	1	709500	13.4723	0	0.183177	6	0.187541	3
hhcid20110045	2019006706	0	1	1	0	0	0	0	1	0	1	0	1	0	0.08757	0.0630452	0.0357156	0.0146521	0	0	0	0	0	3	23	1	0	0	0	1089218	13.901	0	0.200983	5	0.187541	2
hhcid20110045	2019006707	0	1	0	0	0	0	0	0	0	1	0	1	0	0.052135	2.64e-05	0.0357156	0.0146521	0	0	0	0	0	2	32	3	0	1	0	242550	12.399	0	0.102529	3	0.187541	2
hhcid20110045	2017016919	1	0	1	0	0	0	0	0	0	0	1	1	1	0.0828182	2.64e-05	9.69e-06	0.0646172	0	0	0	0	0	1	72	2	1	1	0	237650	12.3786	0	0.147472	5	0.187541	1
hhcid20110045	2017015782	1	1	1	1	1	0	1	0	0	1	1	1	0	0.285022	2.64e-05	0.0968915	0.0337303	0	0	0	0	0	4	78	2	0	0	0	616215	13.3314	0	0.41567	9	0.187541	4
hhcid20110045	2013005490	0	0	1	0	0	0	0	0	0	0	1	1	0	0.0354635	2.64e-05	9.69e-06	0.0337303	0	0	0	0	0	1	57	3	0	1	0	1764700	14.3835	0	0.0692299	3	0.187541	1
hhcid20110045	2017010319	0	0	1	0	0	1	0	0	0	1	0	1	1	0.0354635	0.0524031	0.0357156	0.045539	0	0	0	0	0	1	36	3	0	1	0	512150	13.1464	0	0.169121	5	0.187541	3
hhcid20110045	2015007358	1	1	1	0	0	1	0	0	0	1	1	1	0	0.134925	0.0524031	0.0357156	0.0337303	0	0	0	0	0	3	46	3	1	1	0	1924400	14.4701	0	0.256774	7	0.187541	3
hhcid20110045	2013005470	0	0	1	0	0	1	0	0	0	0	1	1	1	0.0354635	0.0524031	9.69e-06	0.0646172	1	0	0	0	0	1	40	4	1	1	1	725762	13.495	0	0.152494	5	0.187541	1
hhcid20110048	2019006752	0	1	1	0	0	1	1	0	0	0	1	1	1	0.12332	0.0737962	0.086164	0.0909967	1	0	0	0	0	2	47	4	1	1	0	1267390	14.0525	0	0.374277	7	0.155422	1
hhcid20110048	2019006761	0	1	0	0	0	0	0	0	0	0	1	1	0	0.052135	2.64e-05	9.69e-06	0.0337303	0	0	0	0	0	1	53	5	1	1	0	489414	13.101	0	0.0859014	3	0.155422	1
hhcid20110048	2019006762	0	0	1	0	0	0	0	0	0	0	1	1	1	0.0499412	3.71e-05	1.36e-05	0.0909967	0	0	0	0	0	1	63	2	1	1	0	119029	11.6871	0	0.140989	4	0.155422	1
hhcid20110048	2019006757	1	0	0	0	0	0	0	0	0	1	1	1	1	0.0473832	2.64e-05	0.0357156	0.0646172	0	0	0	0	0	2	66	1	0	0	0	154910	11.9506	0	0.147742	5	0.155422	3
hhcid20110048	2019006758	0	0	1	0	0	0	0	0	0	0	1	1	1	0.0499412	3.71e-05	1.36e-05	0.0909967	0	0	0	0	0	1	53	2	1	1	0	146600	11.8955	0	0.140989	4	0.155422	1
hhcid20110048	2019006760	0	0	0	0	0	0	0	0	0	0	1	1	0	4.01e-05	3.71e-05	1.36e-05	0.0475005	0	0	0	0	0	1	43	3	1	0	0	316200	12.6641	0	0.0475914	2	0.155422	1
hhcid20110048	2019006771	1	1	1	0	0	0	0	0	0	0	1	1	0	0.134925	2.64e-05	9.69e-06	0.0337303	0	0	0	0	0	2	35	5	0	1	0	247207	12.418	0	0.168691	5	0.155422	1
hhcid20110048	2019006770	0	0	1	0	0	0	0	0	0	1	1	1	1	0.0499412	3.71e-05	0.0502962	0.0909967	0	0	0	0	0	1	37	4	1	1	0	786466	13.5753	0	0.191271	5	0.155422	3
hhcid20110048	2019006764	0	1	0	0	0	0	0	0	0	0	1	1	0	0.052135	2.64e-05	9.69e-06	0.0337303	0	0	0	0	0	1	43	4	1	1	0	375700	12.8366	0	0.0859014	3	0.155422	1
hhcid20110048	2019006753	0	1	1	0	0	0	0	0	0	0	1	1	0	0.12332	3.71e-05	1.36e-05	0.0475005	0	0	0	0	0	2	44	3	1	1	0	131100	11.7837	0	0.170871	4	0.155422	1
hhcid20110049	2015008457	0	0	0	0	0	1	0	0	0	1	1	1	0	4.01e-05	0.0737962	0.0502962	0.0475005	0	0	0	0	0	1	64	5	1	1	0	1144635	13.9506	0	0.171633	4	0.132089	5
hhcid20110049	2013006356	0	0	0	0	0	0	1	0	0	1	0	1	1	4.01e-05	3.71e-05	0.136447	0.0641299	0	0	0	0	0	1	52	2	1	1	0	100330	11.5162	0	0.200654	4	0.132089	3
hhcid20110049	2013006369	0	0	0	0	0	0	0	0	0	0	0	1	0	4.01e-05	3.71e-05	1.36e-05	0.0206337	0	0	0	0	0	1	39	6	1	1	0	343000	12.7455	0	0.0207246	1	0.132089	1
hhcid20110049	2019007420	0	0	1	0	0	0	0	0	0	0	1	1	0	0.0354635	2.64e-05	9.69e-06	0.0337303	0	0	0	0	0	1	55	2	1	1	0	30400	10.3222	0	0.0692299	3	0.132089	1
hhcid20110049	2019007421	0	0	1	0	0	0	0	0	0	1	0	1	0	0.0354635	2.64e-05	0.0357156	0.0146521	0	0	0	0	0	3	56	2	1	1	0	205900	12.2352	0	0.0858576	3	0.132089	3
hhcid20110049	2019007430	0	0	0	0	0	0	0	0	0	0	1	1	0	4.01e-05	3.71e-05	1.36e-05	0.0475005	0	0	0	0	0	1	47	3	1	0	0	256100	12.4533	0	0.0475914	2	0.132089	1
hhcid20110049	2019007432	0	1	0	0	0	0	0	0	0	0	0	1	0	0.0734186	3.71e-05	1.36e-05	0.0206337	0	0	0	0	0	1	42	3	1	1	0	213050	12.2693	0	0.0941031	2	0.132089	1
hhcid20110049	2019007435	1	0	1	1	0	0	1	0	0	0	1	1	0	0.214023	3.71e-05	0.086164	0.0475005	0	0	0	0	0	3	60	2	1	1	0	80900	11.301	0	0.347724	6	0.132089	1
hhcid20110049	2019007436	1	1	1	0	0	0	1	0	0	0	0	1	1	0.190007	3.71e-05	0.086164	0.0641299	0	0	0	0	0	4	70	2	1	1	0	948200	13.7623	0	0.340338	6	0.132089	1
hhcid20110049	2019007438	0	0	0	0	0	0	0	0	0	0	1	1	0	4.01e-05	3.71e-05	1.36e-05	0.0475005	0	0	0	0	0	1	66	2	1	1	0	404906	12.9114	0	0.0475914	2	0.132089	1
hhcid20110049	2019007439	0	0	0	0	0	0	0	0	0	0	1	1	0	4.01e-05	3.71e-05	1.36e-05	0.0475005	0	0	0	0	0	1	64	2	1	1	0	237600	12.3783	0	0.0475914	2	0.132089	1
hhcid20110049	2019007440	1	0	0	0	0	0	0	0	0	0	1	1	1	0.0473832	2.64e-05	9.69e-06	0.0646172	0	0	0	0	0	1	50	4	0	1	0	31100	10.345	0	0.112036	4	0.132089	1
hhcid20110050	2017026605	1	0	1	1	0	0	0	1	0	0	1	1	0	0.151979	0.0630452	9.69e-06	0.0337303	1	0	70000	0	11.1563	2	57	2	1	1	0	855410	13.6593	0	0.248764	6	0.18558	1
hhcid20110050	2019007462	0	1	0	0	0	1	0	0	0	0	1	1	1	0.0734186	0.0737962	1.36e-05	0.0909967	1	0	0	0	0	1	49	3	0	1	0	435623	12.9845	0	0.238225	5	0.18558	1
hhcid20110050	2019007465	1	1	0	0	0	0	1	0	0	0	1	1	0	0.0994897	2.64e-05	0.0611855	0.0337303	1	0	0	0	0	3	51	2	1	1	0	361000	12.7966	0	0.194432	5	0.18558	1
hhcid20110050	2019007466	0	0	0	0	0	0	0	0	0	0	1	1	0	2.85e-05	2.64e-05	9.69e-06	0.0337303	0	0	0	0	0	1	37	5	1	1	0	375050	12.8348	0	0.0337949	2	0.18558	1
hhcid20110050	2019007469	0	0	1	0	0	0	0	0	0	0	1	1	1	0.0354635	2.64e-05	9.69e-06	0.0646172	0	0	0	0	0	1	72	4	1	1	0	174612	12.0703	0	0.100117	4	0.18558	1
hhcid20110050	2019007471	0	0	0	0	0	0	0	0	0	0	1	1	1	2.85e-05	2.64e-05	9.69e-06	0.0646172	0	0	0	0	0	1	47	2	0	1	0	257737	12.4597	0	0.0646818	3	0.18558	1
hhcid20110050	2019007455	0	1	1	0	0	0	1	0	0	0	1	1	0	0.08757	2.64e-05	0.0611855	0.0337303	0	0	0	0	0	3	31	1	1	0	0	233179	12.3596	0	0.182512	5	0.18558	1
hhcid20110050	2019007460	1	0	1	1	0	0	1	1	0	1	1	1	1	0.151979	0.0630452	0.0968915	0.0646172	1	0	5000	0	8.51739	2	55	2	1	1	0	590784	13.2892	1	0.376533	9	0.18558	3
hhcid20110050	2019007459	0	1	0	0	0	0	0	0	0	0	1	1	1	0.052135	2.64e-05	9.69e-06	0.0646172	0	0	0	0	0	2	41	3	1	1	0	317000	12.6667	0	0.116788	4	0.18558	1
hhcid20110050	2019007457	1	1	1	0	0	0	0	0	0	0	1	1	1	0.134925	2.64e-05	9.69e-06	0.0646172	0	0	0	0	0	1	42	3	1	1	0	581514	13.2734	0	0.199578	6	0.18558	1
hhcid20110050	2019007454	0	0	0	0	0	1	0	0	0	1	0	1	0	2.85e-05	0.0524031	0.0357156	0.0146521	0	0	0	0	0	2	44	3	1	1	0	193820	12.1747	0	0.102799	3	0.18558	2
hhcid20110050	2019007444	0	0	0	0	0	0	0	0	0	0	1	1	1	2.85e-05	2.64e-05	9.69e-06	0.0646172	1	0	0	0	0	1	46	2	1	1	0	570628	13.2545	0	0.0646818	3	0.18558	1
hhcid20110050	2019007446	1	0	1	0	0	0	0	0	0	0	1	1	0	0.0828182	2.64e-05	9.69e-06	0.0337303	0	0	0	0	0	1	73	2	1	1	0	203150	12.2217	0	0.116585	4	0.18558	1
hhcid20110050	2019007447	0	0	0	0	0	0	0	0	0	0	1	1	1	4.01e-05	3.71e-05	1.36e-05	0.0909967	1	0	0	0	0	1	51	2	1	1	0	239974	12.3883	0	0.0910876	3	0.18558	1
hhcid20110050	2019007448	1	1	1	0	0	1	1	0	0	0	1	1	1	0.134925	0.0524031	0.0611855	0.0646172	1	0	0	0	0	2	50	4	1	1	0	562949	13.2409	1	0.313131	8	0.18558	1
hhcid20110050	2019007449	1	1	1	0	0	1	1	1	0	1	1	1	0	0.134925	0.115422	0.0968915	0.0337303	0	0	5000	0	8.51739	4	28	1	1	0	1	479200	13.0799	0	0.380968	9	0.18558	3
hhcid20110050	2017032830	1	1	1	1	1	1	0	0	0	1	1	1	0	0.285022	0.0524031	0.0357156	0.0337303	1	0	0	0	0	3	47	3	1	1	1	1226328	14.0195	0	0.406871	9	0.18558	3
hhcid20110050	2019007450	0	0	0	0	0	0	0	0	0	0	1	1	1	2.85e-05	2.64e-05	9.69e-06	0.0646172	1	0	0	0	0	3	41	2	0	0	0	170332	12.0455	0	0.0646818	3	0.18558	1
hhcid20110050	2019007451	1	0	1	0	0	0	0	0	0	0	1	1	1	0.0828182	2.64e-05	9.69e-06	0.0646172	0	0	0	0	0	1	66	2	1	1	0	409040	12.9216	0	0.147472	5	0.18558	1
hhcid20110050	2019007443	0	1	0	0	0	1	0	1	0	1	1	1	1	0.052135	0.115422	0.0357156	0.0646172	0	0	0	0	0	3	50	2	1	1	0	1589783	14.2791	0	0.26789	7	0.18558	2
hhcid20110051	2013006332	1	0	1	0	0	0	0	0	0	1	1	1	1	0.0828182	2.64e-05	0.0357156	0.0646172	0	0	0	0	0	1	59	5	0	0	0	404605	12.9107	0	0.183177	6	0.121166	3
hhcid20110051	2019007480	1	0	1	0	0	0	0	0	0	1	1	1	0	0.0828182	2.64e-05	0.0357156	0.0337303	1	0	0	0	0	3	59	2	1	1	0	394812	12.8862	0	0.15229	5	0.121166	2
hhcid20110051	2019007484	0	0	1	0	0	1	1	0	0	1	1	1	1	0.0354635	0.0524031	0.0968915	0.0646172	0	0	0	0	0	2	37	4	1	1	0	254019	12.4452	0	0.249375	7	0.121166	3
hhcid20110051	2019007486	0	0	0	0	0	0	0	0	0	0	1	1	1	2.85e-05	2.64e-05	9.69e-06	0.0646172	1	0	0	0	0	1	26	2	0	0	1	258322	12.462	0	0.0646818	3	0.121166	1
hhcid20110051	2019007487	0	0	1	0	0	0	0	0	0	0	0	1	0	0.0499412	3.71e-05	1.36e-05	0.0206337	0	0	0	0	0	1	43	2	1	1	0	82430	11.3197	0	0.0706257	2	0.121166	1
hhcid20110051	2019007488	0	0	0	0	0	0	0	0	0	0	1	1	1	4.01e-05	3.71e-05	1.36e-05	0.0909967	0	0	0	0	0	1	66	2	1	1	0	108242	11.5921	0	0.0910876	3	0.121166	1
hhcid20110051	2019007490	0	0	0	0	0	0	0	0	0	0	1	1	1	2.85e-05	2.64e-05	9.69e-06	0.0646172	0	0	0	0	0	1	53	1	0	0	0	102540	11.538	0	0.0646818	3	0.121166	1
hhcid20110051	2019007492	0	0	0	0	0	0	0	0	0	1	0	1	0	2.85e-05	2.64e-05	0.0357156	0.0146521	0	0	0	0	0	1	51	3	1	1	0	306492	12.6329	0	0.0504226	2	0.121166	5
hhcid20110051	2019007494	1	0	0	0	0	0	0	0	0	1	0	0	0	0.0473832	2.64e-05	0.0357156	6.46e-06	0	0	0	0	0	1	41	4	0	0	0	100794	11.5208	0	0.0831317	2	0.121166	2
hhcid20110051	2019007496	0	0	0	0	0	0	0	0	0	0	0	1	0	2.85e-05	2.64e-05	9.69e-06	0.0146521	0	0	0	0	0	2	32	1	1	1	0	29415	10.2893	0	0.0147167	1	0.121166	1
hhcid20110051	2019007500	0	0	0	0	0	0	0	0	0	0	0	1	0	2.85e-05	2.64e-05	9.69e-06	0.0146521	0	0	0	0	0	1	50	1	1	0	0	1455	7.28345	0	0.0147167	1	0.121166	1
hhcid20110051	2019007503	0	0	0	0	0	0	0	0	0	0	0	1	1	2.85e-05	2.64e-05	9.69e-06	0.045539	0	0	0	0	0	1	41	3	1	1	0	217485	12.2899	0	0.0456036	2	0.121166	1
hhcid20110051	2015008385	0	1	0	0	1	0	1	0	0	0	1	1	0	0.133072	2.64e-05	0.0611855	0.0337303	1	0	0	0	0	3	49	3	1	1	0	1052720	13.8669	0	0.228014	5	0.121166	1
hhcid20110051	2015008407	1	0	1	0	0	0	0	0	0	0	1	1	1	0.0828182	2.64e-05	9.69e-06	0.0646172	0	0	0	0	0	1	50	2	1	1	0	289300	12.5752	0	0.147472	5	0.121166	1
hhcid20110051	2017007998	1	0	1	0	0	0	0	0	0	1	0	1	0	0.0828182	2.64e-05	0.0357156	0.0146521	0	0	0	0	0	3	35	4	1	1	0	376341	12.8383	0	0.133212	4	0.121166	3
hhcid20110051	2017016495	1	1	0	0	0	0	0	0	0	0	1	1	1	0.140105	3.71e-05	1.36e-05	0.0909967	0	0	0	0	0	1	33	4	1	1	0	649700	13.3843	0	0.231153	5	0.121166	1
hhcid20110051	2017027758	0	1	1	0	0	0	0	0	0	1	1	1	0	0.08757	2.64e-05	0.0357156	0.0337303	0	0	0	0	0	2	40	3	1	1	0	335300	12.7228	0	0.157042	5	0.121166	2
hhcid20110051	2017029859	1	1	1	0	0	0	0	0	0	0	1	1	1	0.134925	2.64e-05	9.69e-06	0.0646172	0	0	0	0	0	1	70	2	1	1	0	41750	10.6395	0	0.199578	6	0.121166	1
hhcid20110053	2015008472	0	1	1	0	0	0	1	0	0	1	0	1	0	0.08757	2.64e-05	0.0968915	0.0146521	0	0	0	0	0	3	42	3	1	1	0	177700	12.0879	0	0.19914	5	0.148305	3
hhcid20110053	2019007544	0	0	0	0	0	0	0	0	0	1	1	1	1	2.85e-05	2.64e-05	0.0357156	0.0646172	0	0	0	0	0	1	34	3	1	1	0	241180	12.3933	0	0.100388	4	0.148305	3
hhcid20110053	2019007534	0	0	0	0	1	0	1	0	0	1	0	1	0	0.0809652	2.64e-05	0.0968915	0.0146521	1	0	0	0	0	2	40	2	1	1	1	338105	12.7311	0	0.192535	4	0.148305	3
hhcid20110053	2015008487	0	0	0	0	0	0	0	0	0	1	1	1	0	2.85e-05	2.64e-05	0.0357156	0.0337303	1	0	0	0	0	3	51	3	1	1	1	910796	13.7221	1	0.0695008	3	0.148305	3
hhcid20110053	2019007531	1	1	0	0	0	0	0	0	0	1	1	1	0	0.0994897	2.64e-05	0.0357156	0.0337303	0	0	0	0	0	3	46	3	1	1	0	455944	13.0301	0	0.168962	5	0.148305	2
hhcid20110053	2015008484	0	0	1	0	0	0	0	0	0	0	1	1	0	0.0499412	3.71e-05	1.36e-05	0.0475005	0	0	0	0	0	1	65	2	1	1	0	470744	13.0621	0	0.0974924	3	0.148305	1
hhcid20110053	2015008482	1	0	0	1	0	0	0	0	0	0	0	1	0	0.164122	3.71e-05	1.36e-05	0.0206337	0	0	0	0	0	3	39	2	0	0	0	314900	12.66	0	0.184806	3	0.148305	1
hhcid20110053	2015008474	1	0	0	0	0	0	0	0	0	0	1	1	1	0.0473832	2.64e-05	9.69e-06	0.0646172	0	0	0	0	0	1	57	1	0	0	0	603860	13.3111	0	0.112036	4	0.148305	1
hhcid20110053	2019007530	0	0	0	0	0	0	0	0	0	1	0	1	0	2.85e-05	2.64e-05	0.0357156	0.0146521	0	0	0	0	0	2	23	2	0	0	0	18300	9.81471	0	0.0504226	2	0.148305	3
hhcid20110053	2019007532	1	1	1	1	1	0	1	1	0	1	1	1	1	0.285022	0.0630452	0.0968915	0.0646172	0	0	30000	0	10.309	3	47	2	1	0	0	354551	12.7786	0	0.509576	11	0.148305	5
hhcid20110053	2015008488	0	0	0	0	0	0	0	0	0	1	0	1	0	2.85e-05	2.64e-05	0.0357156	0.0146521	1	0	0	0	0	1	44	3	0	0	0	600232	13.3051	0	0.0504226	2	0.148305	2
hhcid20110053	2019007551	0	1	1	0	0	0	0	0	0	0	1	1	0	0.12332	3.71e-05	1.36e-05	0.0475005	0	0	0	0	0	2	35	5	0	1	0	307493	12.6362	0	0.170871	4	0.148305	1
hhcid20110053	2015008461	1	0	1	0	0	0	0	0	0	0	1	1	1	0.0828182	2.64e-05	9.69e-06	0.0646172	0	0	0	0	0	1	53	1	0	0	0	188261	12.1456	0	0.147472	5	0.148305	1
hhcid20110053	2015008463	0	0	0	0	0	0	0	0	0	1	0	1	0	4.01e-05	3.71e-05	0.0502962	0.0206337	0	0	0	0	0	1	66	1	1	0	0	33490	10.419	0	0.0710072	2	0.148305	2
hhcid20110053	2015008464	0	0	0	0	0	0	0	0	0	1	1	1	0	4.01e-05	3.71e-05	0.0502962	0.0475005	0	0	0	0	0	1	58	2	0	1	0	719618	13.4865	0	0.0978739	3	0.148305	2
hhcid20110053	2013006415	0	0	0	0	0	0	1	0	0	0	0	1	1	4.01e-05	3.71e-05	0.086164	0.0641299	0	0	0	0	0	1	49	2	0	0	0	10900	9.29661	0	0.150371	3	0.148305	1
hhcid20110054	2015008502	1	0	1	0	0	0	1	0	0	1	1	1	1	0.0828182	2.64e-05	0.0968915	0.0646172	1	0	0	0	0	3	56	3	1	0	0	346921	12.7569	1	0.244353	7	0.15313	3
hhcid20110054	2019007571	0	0	0	0	0	0	0	0	0	0	1	1	1	4.01e-05	3.71e-05	1.36e-05	0.0909967	0	0	0	0	0	1	48	4	1	1	0	559867	13.2355	0	0.0910876	3	0.15313	1
hhcid20110054	2015008498	1	0	0	0	0	1	1	0	0	1	0	1	0	0.0473832	0.0524031	0.0968915	0.0146521	0	0	0	0	0	4	54	3	1	1	0	295900	12.5978	0	0.21133	5	0.15313	5
hhcid20110054	2019007563	1	0	1	0	0	1	0	0	0	1	0	1	0	0.0828182	0.0524031	0.0357156	0.0146521	0	0	0	0	0	1	37	4	1	1	0	321582	12.681	0	0.185589	5	0.15313	3
hhcid20110054	2019007569	0	0	0	0	0	0	0	0	0	0	1	1	1	4.01e-05	3.71e-05	1.36e-05	0.0909967	0	0	0	0	0	1	63	2	0	1	0	196101	12.1864	0	0.0910876	3	0.15313	1
hhcid20110054	2019007566	1	0	1	0	0	0	0	0	0	0	1	1	1	0.0828182	2.64e-05	9.69e-06	0.0646172	1	0	0	0	0	2	58	2	1	1	0	247762	12.4202	0	0.147472	5	0.15313	1
hhcid20110054	2015008494	1	0	1	0	0	0	0	0	0	1	0	1	1	0.116628	3.71e-05	0.0502962	0.0641299	0	0	0	0	0	1	65	4	1	1	0	325000	12.6916	0	0.231091	5	0.15313	2
hhcid20110054	2019007567	1	0	0	0	0	0	0	0	0	0	0	1	0	0.066727	3.71e-05	1.36e-05	0.0206337	0	0	0	0	0	1	47	3	1	0	0	33750	10.4268	0	0.0874115	2	0.15313	1
hhcid20110054	2019007562	0	0	1	0	0	0	0	0	0	1	0	1	0	0.0499412	3.71e-05	0.0502962	0.0206337	0	0	0	0	0	3	45	2	0	1	0	211450	12.2617	0	0.120908	3	0.15313	5
hhcid20110054	2015008492	0	1	0	0	0	0	0	0	0	0	1	1	0	0.0734186	3.71e-05	1.36e-05	0.0475005	0	0	0	0	0	2	63	2	1	1	0	59600	10.9954	0	0.12097	3	0.15313	1
hhcid20110056	2019007605	1	0	0	0	0	1	0	0	0	0	0	1	0	0.066727	0.0737962	1.36e-05	0.0206337	0	0	0	0	0	3	41	3	1	1	0	570756	13.2547	0	0.161171	3	0.161171	1
hhcid20110061	2019007914	0	0	0	0	0	0	0	0	0	0	1	1	1	4.01e-05	3.71e-05	1.36e-05	0.0909967	1	0	0	0	0	1	60	2	1	1	0	231810	12.3537	0	0.0910876	3	0.197209	1
hhcid20110061	2019007915	0	0	0	0	0	0	0	0	0	0	1	1	1	2.85e-05	2.64e-05	9.69e-06	0.0646172	0	0	0	0	0	1	72	2	0	0	0	282839	12.5526	0	0.0646818	3	0.197209	1
hhcid20110061	2017027224	1	1	0	0	0	0	1	0	0	1	1	1	1	0.0994897	2.64e-05	0.0968915	0.0646172	0	0	0	0	0	3	59	1	0	0	0	12067	9.39831	0	0.261025	7	0.197209	2
hhcid20110061	2019007917	0	0	1	0	0	0	0	0	0	0	1	1	1	0.0354635	2.64e-05	9.69e-06	0.0646172	0	0	0	0	0	1	59	3	1	1	0	555965	13.2285	0	0.100117	4	0.197209	1
hhcid20110061	2019007918	1	1	1	0	1	1	1	1	0	0	1	1	0	0.215861	0.115422	0.0611855	0.0337303	0	0	0	0	0	3	50	3	1	1	0	922041	13.7343	0	0.426199	9	0.197209	1
hhcid20110061	2019007919	1	0	0	0	0	0	0	0	0	0	1	1	1	0.0473832	2.64e-05	9.69e-06	0.0646172	0	0	0	0	0	2	56	3	1	1	0	502918	13.1282	0	0.112036	4	0.197209	1
hhcid20110061	2019007920	1	1	1	0	0	0	0	0	0	0	1	1	0	0.134925	2.64e-05	9.69e-06	0.0337303	0	0	0	0	0	3	65	2	1	1	0	748500	13.5258	0	0.168691	5	0.197209	1
hhcid20110061	2019007922	0	1	1	0	0	1	1	0	0	1	0	1	0	0.08757	0.0524031	0.0968915	0.0146521	0	0	0	0	0	2	30	3	0	1	1	724500	13.4932	0	0.251517	6	0.197209	2
hhcid20110061	2019007923	0	0	1	0	0	0	0	0	0	0	1	1	1	0.0499412	3.71e-05	1.36e-05	0.0909967	0	0	0	0	0	1	60	3	1	1	0	397132	12.892	0	0.140989	4	0.197209	1
hhcid20110061	2019007924	0	0	0	0	0	0	0	0	0	1	1	1	0	2.85e-05	2.64e-05	0.0357156	0.0337303	0	0	0	0	0	1	58	2	0	1	0	839160	13.6402	0	0.0695008	3	0.197209	3
hhcid20110061	2019007925	1	1	1	0	0	0	0	0	0	0	1	1	0	0.134925	2.64e-05	9.69e-06	0.0337303	0	0	0	0	0	1	50	3	1	1	0	680680	13.4308	0	0.168691	5	0.197209	1
hhcid20110061	2019007927	0	0	1	0	0	0	1	0	0	1	1	1	1	0.0499412	3.71e-05	0.136447	0.0909967	0	0	0	0	0	2	67	4	0	0	0	1036662	13.8515	0	0.277422	6	0.197209	2
hhcid20110061	2019007928	0	0	1	0	1	0	1	1	0	0	1	1	1	0.1164	0.0630452	0.0611855	0.0646172	0	0	0	0	0	3	68	1	1	0	0	559216	13.2343	0	0.305248	7	0.197209	1
hhcid20110061	2013006878	0	0	0	0	0	0	0	0	0	0	1	1	1	2.85e-05	2.64e-05	9.69e-06	0.0646172	0	0	0	0	0	1	63	2	1	1	0	808869	13.6034	0	0.0646818	3	0.197209	1
hhcid20110061	2013006882	0	1	0	1	1	0	1	0	0	1	1	1	0	0.202232	2.64e-05	0.0968915	0.0337303	0	0	0	0	0	2	37	2	0	0	1	2487760	14.7269	0	0.33288	7	0.197209	3
hhcid20110061	2013006893	1	0	1	1	1	1	1	1	0	1	1	1	1	0.232915	0.115422	0.0968915	0.0646172	0	0	0	0	0	3	47	4	1	1	1	900099	13.7103	0	0.509846	11	0.197209	3
hhcid20110061	2017009213	1	1	1	0	1	1	1	0	0	1	1	1	0	0.215861	0.0524031	0.0968915	0.0337303	0	0	0	0	0	3	43	3	0	1	0	431450	12.9749	0	0.398886	9	0.197209	2
hhcid20110061	2015009160	0	0	0	0	0	0	0	0	0	0	1	1	1	2.85e-05	2.64e-05	9.69e-06	0.0646172	0	0	0	0	0	1	51	1	0	0	0	248080	12.4215	0	0.0646818	3	0.197209	1
hhcid20110061	2017012958	1	0	1	0	0	0	1	0	0	1	1	1	0	0.0828182	2.64e-05	0.0968915	0.0337303	1	0	0	0	0	3	42	3	0	1	1	2361394	14.6748	0	0.213466	6	0.197209	2
hhcid20110061	2019007903	0	0	0	0	0	0	0	0	0	0	1	1	0	2.85e-05	2.64e-05	9.69e-06	0.0337303	0	0	0	0	0	1	59	2	0	1	0	354526	12.7785	0	0.0337949	2	0.197209	1
hhcid20110061	2019007904	0	0	0	0	0	0	0	0	0	0	1	0	1	2.85e-05	2.64e-05	9.69e-06	0.0499716	0	0	0	0	0	1	68	4	0	1	0	3690	8.21365	0	0.0500361	2	0.197209	1
hhcid20110061	2019007905	0	0	1	0	0	0	0	0	0	0	1	1	1	0.0499412	3.71e-05	1.36e-05	0.0909967	0	0	0	0	0	2	68	1	1	0	0	404512	12.9104	0	0.140989	4	0.197209	1
hhcid20110061	2019007906	1	0	1	0	0	0	0	0	0	1	0	1	0	0.0828182	2.64e-05	0.0357156	0.0146521	0	0	0	0	0	1	49	1	0	0	0	91655	11.4258	0	0.133212	4	0.197209	2
hhcid20110061	2019007907	0	1	0	1	1	1	1	0	0	1	1	1	1	0.284792	0.0737962	0.136447	0.0909967	0	0	0	0	0	1	61	3	1	1	0	432219	12.9767	0	0.586031	9	0.197209	5
hhcid20110061	2019007908	0	0	0	0	0	0	0	0	0	0	1	1	0	4.01e-05	3.71e-05	1.36e-05	0.0475005	0	0	0	0	0	2	59	2	1	1	0	588229	13.2849	0	0.0475914	2	0.197209	1
hhcid20110061	2019007910	0	0	1	0	0	1	0	0	0	1	0	1	1	0.0354635	0.0524031	0.0357156	0.045539	0	0	0	0	0	1	54	3	1	0	0	347031	12.7572	0	0.169121	5	0.197209	2
hhcid20110061	2019007911	0	0	1	0	0	0	1	0	0	0	0	1	1	0.0354635	2.64e-05	0.0611855	0.045539	0	0	0	0	0	3	37	3	0	1	1	203500	12.2234	0	0.142214	4	0.197209	1
hhcid20110062	2019007954	0	1	1	0	0	1	0	1	0	1	1	1	1	0.08757	0.115422	0.0357156	0.0646172	1	0	0	0	0	2	64	4	0	1	1	2548238	14.7509	0	0.303325	8	0.205774	2
hhcid20110062	2017024696	0	0	0	1	1	0	0	1	0	1	1	1	0	0.211413	0.0887829	0.0502962	0.0475005	0	0	0	0	0	3	67	2	1	1	0	1027647	13.8428	0	0.397993	6	0.205774	2
hhcid20110062	2017033641	0	1	1	0	0	1	0	1	0	0	1	1	1	0.08757	0.115422	9.69e-06	0.0646172	0	0	0	0	0	2	65	2	1	1	1	276679	12.5306	0	0.267619	7	0.205774	1
hhcid20110062	2017038991	0	0	0	0	0	0	0	0	0	1	1	1	1	2.85e-05	2.64e-05	0.0357156	0.0646172	0	0	0	0	0	1	71	2	0	1	0	686000	13.4386	0	0.100388	4	0.205774	3
hhcid20110062	2017007312	0	1	1	1	0	1	1	1	0	1	1	1	0	0.15673	0.115422	0.0968915	0.0337303	0	0	10000	0	9.21044	3	57	1	0	0	0	433415	12.9794	0	0.402774	9	0.205774	3
hhcid20110062	2017011252	0	0	1	0	0	0	0	0	0	0	1	1	1	0.0499412	3.71e-05	1.36e-05	0.0909967	1	0	0	0	0	1	55	3	1	1	0	6710	8.8115	0	0.140989	4	0.205774	1
hhcid20110062	2017027215	1	0	0	0	0	0	0	0	1	0	1	1	0	0.0473832	0.148179	9.69e-06	0.0337303	0	0	0	0	0	4	56	3	0	1	0	397823	12.8938	0	0.229303	4	0.205774	1
hhcid20110062	2019007956	0	0	0	0	0	0	0	0	0	0	1	1	1	2.85e-05	2.64e-05	9.69e-06	0.0646172	0	0	0	0	0	1	45	3	0	1	0	919858	13.732	0	0.0646818	3	0.205774	1
hhcid20110062	2017009192	0	0	0	0	0	0	0	0	0	1	1	1	1	2.85e-05	2.64e-05	0.0357156	0.0646172	0	0	0	0	0	1	55	3	1	0	0	338016	12.7309	0	0.100388	4	0.205774	2
hhcid20110062	2017025799	0	1	1	0	0	0	0	0	0	0	1	1	0	0.08757	2.64e-05	9.69e-06	0.0337303	0	0	0	0	0	2	66	2	0	1	0	544583	13.2078	0	0.121336	4	0.205774	1
hhcid20110062	2019007946	1	0	1	0	0	0	0	0	0	1	1	1	1	0.0828182	2.64e-05	0.0357156	0.0646172	1	0	0	0	0	2	29	2	0	1	1	1059349	13.8732	0	0.183177	6	0.205774	2
hhcid20110062	2013006919	0	0	0	0	0	0	0	1	0	1	1	1	1	2.85e-05	0.0630452	0.0357156	0.0646172	0	0	0	0	0	3	67	2	1	1	0	314024	12.6572	0	0.163407	5	0.205774	2
hhcid20110062	2019007951	0	0	0	0	0	0	0	0	0	0	1	1	1	2.85e-05	2.64e-05	9.69e-06	0.0646172	0	0	0	0	0	1	63	4	0	0	0	599083	13.3032	0	0.0646818	3	0.205774	1
hhcid20110062	2019007950	0	1	1	0	0	0	0	0	0	0	1	1	0	0.08757	2.64e-05	9.69e-06	0.0337303	1	0	0	0	0	1	53	2	0	1	0	1287042	14.0679	1	0.121336	4	0.205774	1
hhcid20110062	2019007949	0	0	0	0	0	0	0	0	0	0	1	1	1	2.85e-05	2.64e-05	9.69e-06	0.0646172	0	0	0	0	0	1	67	2	0	1	0	883000	13.6911	0	0.0646818	3	0.205774	1
hhcid20110062	2019007947	0	0	0	1	1	0	0	0	0	0	1	1	1	0.150126	2.64e-05	9.69e-06	0.0646172	0	0	0	0	0	3	61	1	0	0	0	625300	13.346	0	0.214779	5	0.205774	1
hhcid20110062	2017037188	0	1	0	1	0	0	1	1	0	1	1	1	0	0.170813	0.0887829	0.136447	0.0475005	0	0	10000	0	9.21044	2	51	2	0	0	0	982965	13.7983	0	0.443543	7	0.205774	4
hhcid20110062	2013006907	0	0	1	0	0	0	0	0	0	0	1	1	0	0.0354635	2.64e-05	9.69e-06	0.0337303	0	0	0	0	0	3	73	2	1	1	0	1263070	14.0491	0	0.0692299	3	0.205774	1
hhcid20110062	2013006909	1	0	1	0	0	0	0	0	0	1	1	1	0	0.0828182	2.64e-05	0.0357156	0.0337303	0	0	0	0	0	3	49	3	0	0	0	536422	13.1927	0	0.15229	5	0.205774	2
hhcid20110062	2013006910	0	0	0	0	0	1	0	0	0	0	1	1	0	2.85e-05	0.0524031	9.69e-06	0.0337303	0	0	0	0	0	1	72	4	0	0	0	650936	13.3862	0	0.0861716	3	0.205774	1
hhcid20110062	2017013716	1	1	1	1	0	1	1	1	1	1	1	1	1	0.204085	0.263575	0.0968915	0.0646172	0	0	0	0	0	3	74	3	1	1	0	665117	13.4077	0	0.629169	12	0.205774	4
hhcid20110063	2019007962	0	0	0	0	0	0	0	0	0	0	1	1	0	2.85e-05	2.64e-05	9.69e-06	0.0337303	0	0	0	0	0	2	58	3	0	0	0	8000	8.98732	0	0.0337949	2	0.206863	1
hhcid20110063	2019007969	0	0	1	0	0	1	0	0	0	1	1	1	1	0.0499412	0.0737962	0.0502962	0.0909967	0	0	0	0	0	2	54	5	1	1	0	431000	12.9739	0	0.26503	6	0.206863	2
hhcid20110063	2019007971	0	1	1	0	0	1	1	0	0	1	1	1	1	0.08757	0.0524031	0.0968915	0.0646172	1	0	0	0	0	3	29	1	1	0	1	5755600	15.5657	0	0.301482	8	0.206863	5
hhcid20110063	2019007972	0	1	1	0	0	1	0	1	0	0	1	1	0	0.08757	0.115422	9.69e-06	0.0337303	1	0	0	0	0	1	44	2	1	1	0	1263195	14.0492	0	0.236732	6	0.206863	1
hhcid20110063	2019007973	0	0	0	0	0	0	0	1	0	1	1	1	0	2.85e-05	0.0630452	0.0357156	0.0337303	0	0	10000	0	9.21044	2	48	3	1	1	0	1982232	14.4997	0	0.13252	4	0.206863	2
hhcid20110063	2019007974	0	1	1	1	1	0	1	0	0	1	1	1	1	0.237667	2.64e-05	0.0968915	0.0646172	1	0	0	0	0	4	51	2	1	0	0	576633	13.265	0	0.399202	9	0.206863	5
hhcid20110063	2019007976	0	0	1	0	0	1	0	0	0	1	1	1	0	0.0354635	0.0524031	0.0357156	0.0337303	0	0	0	0	0	3	39	3	1	1	1	542754	13.2044	0	0.157313	5	0.206863	5
hhcid20110063	2019007978	0	0	1	0	0	0	0	0	0	0	1	1	0	0.0354635	2.64e-05	9.69e-06	0.0337303	0	0	0	0	0	1	64	1	0	0	0	677870	13.4267	0	0.0692299	3	0.206863	1
hhcid20110063	2019007980	0	0	0	0	0	1	0	0	0	0	0	1	0	4.01e-05	0.0737962	1.36e-05	0.0206337	0	0	0	0	0	1	25	3	1	1	0	202937	12.2207	0	0.0944837	2	0.206863	1
hhcid20110063	2015009201	0	0	1	0	0	0	0	0	0	0	1	1	0	0.0354635	2.64e-05	9.69e-06	0.0337303	0	0	0	0	0	2	57	2	1	1	0	933981	13.7472	0	0.0692299	3	0.206863	1
hhcid20110063	2019007982	1	0	0	0	0	1	0	0	0	1	0	1	1	0.0473832	0.0524031	0.0357156	0.045539	0	0	0	0	0	3	27	2	0	1	1	472083	13.0649	0	0.181041	5	0.206863	5
hhcid20110063	2019007983	0	0	1	0	0	0	0	0	0	0	1	1	0	0.0354635	2.64e-05	9.69e-06	0.0337303	0	0	0	0	0	1	64	2	1	1	0	623584	13.3432	0	0.0692299	3	0.206863	1
hhcid20110063	2019007985	1	0	0	0	0	0	0	0	0	0	0	1	0	0.0473832	2.64e-05	9.69e-06	0.0146521	0	0	0	0	0	3	38	3	1	1	0	509542	13.1413	0	0.0620714	2	0.206863	1
hhcid20110063	2019007988	1	0	1	1	0	0	0	0	0	1	1	1	1	0.151979	2.64e-05	0.0357156	0.0646172	0	0	0	0	0	4	73	2	1	1	1	1727016	14.3619	0	0.252338	7	0.206863	5
hhcid20110063	2019007989	0	1	1	1	1	0	1	0	0	1	1	1	0	0.237667	2.64e-05	0.0968915	0.0337303	0	0	0	0	0	3	37	3	1	1	1	476700	13.0747	1	0.368315	8	0.206863	2
hhcid20110063	2017033477	0	0	1	1	1	0	1	1	0	1	1	1	0	0.185561	0.0630452	0.0968915	0.0337303	0	0	30000	0	10.309	3	47	3	1	1	0	1175400	13.9771	0	0.379228	8	0.206863	2
hhcid20110063	2019007990	0	0	1	1	0	0	1	1	0	1	1	1	1	0.104624	0.0630452	0.0968915	0.0646172	0	0	70000	0	11.1563	3	67	3	0	1	0	4393138	15.2956	0	0.329178	8	0.206863	3
hhcid20110063	2017039129	1	0	0	0	0	0	0	0	0	0	1	1	1	0.066727	3.71e-05	1.36e-05	0.0909967	1	0	0	0	0	2	56	2	1	0	0	1795369	14.4007	0	0.157774	4	0.206863	1
hhcid20110063	2017028008	0	1	1	0	0	1	1	0	0	1	1	1	1	0.08757	0.0524031	0.0968915	0.0646172	0	0	0	0	0	2	26	2	1	0	1	468944	13.0582	0	0.301482	8	0.206863	3
hhcid20110063	2015009215	0	0	0	0	0	0	0	0	0	0	1	1	1	2.85e-05	2.64e-05	9.69e-06	0.0646172	0	0	0	0	0	3	87	2	1	1	0	382000	12.8532	0	0.0646818	3	0.206863	1
hhcid20110063	2017024506	1	1	1	1	1	1	1	1	0	1	1	1	1	0.285022	0.115422	0.0968915	0.0646172	1	0	20000	1	9.90354	3	41	3	0	1	1	1963864	14.4904	0	0.561952	12	0.206863	4
hhcid20110063	2013006953	0	0	0	0	0	0	0	0	0	0	1	1	1	2.85e-05	2.64e-05	9.69e-06	0.0646172	0	0	0	0	0	1	87	2	1	1	0	569750	13.253	0	0.0646818	3	0.206863	1
hhcid20110064	2019008022	1	0	0	0	0	1	0	1	0	1	1	1	1	0.0473832	0.115422	0.0357156	0.0646172	0	0	0	0	0	4	65	3	0	1	0	881320	13.6892	0	0.263138	7	0.128321	3
hhcid20110064	2019008006	0	0	0	0	0	0	0	0	0	0	0	1	0	2.85e-05	2.64e-05	9.69e-06	0.0146521	0	0	0	0	0	2	70	2	1	1	0	772900	13.5579	0	0.0147167	1	0.128321	1
hhcid20110064	2019008007	1	0	0	0	0	0	0	1	0	0	1	1	1	0.0473832	0.0630452	9.69e-06	0.0646172	0	0	0	0	0	2	48	4	0	0	0	515444	13.1528	0	0.175055	5	0.128321	1
hhcid20110064	2019008008	0	0	0	0	0	1	0	0	0	0	1	1	0	2.85e-05	0.0524031	9.69e-06	0.0337303	0	0	0	0	0	1	58	3	1	1	0	985030	13.8004	0	0.0861716	3	0.128321	1
hhcid20110064	2019008009	1	0	1	1	0	0	0	1	0	0	1	1	0	0.151979	0.0630452	9.69e-06	0.0337303	0	0	80000	0	11.2898	2	69	2	0	1	0	302719	12.6206	0	0.248764	6	0.128321	1
hhcid20110064	2019008010	0	0	1	1	0	0	1	0	0	1	1	1	0	0.104624	2.64e-05	0.0968915	0.0337303	1	0	0	0	0	2	51	3	1	1	0	644110	13.3756	0	0.235272	6	0.128321	3
hhcid20110064	2019008017	0	0	0	0	0	0	0	0	0	0	1	1	1	4.01e-05	3.71e-05	1.36e-05	0.0909967	0	0	0	0	0	1	38	5	1	1	1	559248	13.2343	0	0.0910876	3	0.128321	1
hhcid20110064	2019008020	0	0	1	0	0	1	0	0	0	1	1	1	1	0.0354635	0.0524031	0.0357156	0.0646172	0	0	0	0	0	1	57	1	0	1	0	290200	12.5783	0	0.188199	6	0.128321	2
hhcid20110064	2019008021	0	0	1	0	0	0	0	0	0	0	1	1	1	0.0499412	3.71e-05	1.36e-05	0.0909967	0	0	0	0	0	1	79	3	1	1	0	864900	13.6704	0	0.140989	4	0.128321	1
hhcid20110064	2019008005	0	1	0	0	0	0	0	0	0	1	1	1	1	0.052135	2.64e-05	0.0357156	0.0646172	1	0	0	0	0	1	32	2	1	1	1	1607000	14.2899	0	0.152494	5	0.128321	4
hhcid20110064	2019008004	0	0	0	0	0	1	0	0	0	0	1	1	0	2.85e-05	0.0524031	9.69e-06	0.0337303	0	0	0	0	0	2	48	1	0	0	0	200576	12.2089	0	0.0861716	3	0.128321	1
hhcid20110064	2019008002	0	0	0	0	0	1	0	0	0	1	0	1	0	2.85e-05	0.0524031	0.0357156	0.0146521	0	0	0	0	0	4	45	4	1	1	0	569000	13.2516	0	0.102799	3	0.128321	3
hhcid20110064	2017033592	0	1	1	0	0	1	0	0	0	1	1	1	1	0.08757	0.0524031	0.0357156	0.0646172	0	0	0	0	0	2	55	2	0	0	0	62857	11.0486	0	0.240306	7	0.128321	3
hhcid20110064	2017015657	0	0	1	0	0	0	0	0	0	0	1	1	1	0.0354635	2.64e-05	9.69e-06	0.0646172	0	0	0	0	0	2	57	2	1	1	0	330737	12.7091	0	0.100117	4	0.128321	1
hhcid20110064	2019007998	0	0	0	0	0	0	0	0	0	0	1	1	1	2.85e-05	2.64e-05	9.69e-06	0.0646172	1	0	0	0	0	2	39	3	1	0	0	676499	13.4247	1	0.0646818	3	0.128321	1
hhcid20110064	2019007997	0	0	0	0	0	0	0	0	0	0	0	1	0	2.85e-05	2.64e-05	9.69e-06	0.0146521	0	0	0	0	0	1	49	2	1	0	0	325500	12.6931	0	0.0147167	1	0.128321	1
hhcid20110064	2019007996	0	0	0	0	0	0	0	0	0	0	1	1	0	2.85e-05	2.64e-05	9.69e-06	0.0337303	0	0	0	0	0	1	65	2	1	1	0	1003160	13.8187	0	0.0337949	2	0.128321	1
hhcid20110064	2017036087	1	0	1	0	0	0	0	1	0	1	1	1	1	0.116628	0.0887829	0.0502962	0.0909967	1	0	0	0	0	2	29	3	0	0	1	1473937	14.2035	0	0.346704	7	0.128321	2
hhcid20110064	2017023204	0	0	0	0	0	0	0	0	0	0	1	1	1	4.01e-05	3.71e-05	1.36e-05	0.0909967	0	0	0	0	0	1	70	2	1	1	0	50650	10.8327	0	0.0910876	3	0.128321	1
hhcid20110064	2017006642	0	0	0	0	0	0	0	0	0	0	1	1	1	2.85e-05	2.64e-05	9.69e-06	0.0646172	0	0	0	0	0	1	66	6	1	1	0	1171588	13.9739	0	0.0646818	3	0.128321	1
hhcid20110064	2013006967	0	0	0	0	0	0	0	0	0	0	1	1	1	2.85e-05	2.64e-05	9.69e-06	0.0646172	0	0	0	0	0	1	66	2	1	1	0	304800	12.6274	0	0.0646818	3	0.128321	1
hhcid20110064	2015009225	0	0	0	0	0	1	0	1	0	0	1	1	0	2.85e-05	0.115422	9.69e-06	0.0337303	0	0	0	0	0	1	41	3	0	1	0	6274840	15.6521	0	0.149191	4	0.128321	1
hhcid20110064	2019008000	0	0	0	0	0	0	0	0	0	0	1	1	1	4.01e-05	3.71e-05	1.36e-05	0.0909967	0	0	0	0	0	1	45	3	1	0	0	284050	12.5569	0	0.0910876	3	0.128321	1
hhcid20110064	2019008001	0	0	0	0	0	0	0	0	0	0	1	1	0	2.85e-05	2.64e-05	9.69e-06	0.0337303	0	0	0	0	0	1	65	1	0	0	0	225800	12.3274	0	0.0337949	2	0.128321	1
hhcid20110065	2017003886	1	0	1	1	0	1	1	1	0	1	1	1	0	0.151979	0.115422	0.0968915	0.0337303	1	0	30000	0	10.309	3	49	3	1	1	1	809000	13.6036	0	0.398022	9	0.186752	2
hhcid20110065	2017029753	0	0	0	0	0	0	0	0	0	0	1	0	0	2.85e-05	2.64e-05	9.69e-06	0.0190847	0	0	0	0	0	1	47	2	0	1	0	402	5.99894	0	0.0191492	1	0.186752	1
hhcid20110065	2017024279	1	1	1	1	1	0	1	1	0	1	1	1	1	0.285022	0.0630452	0.0968915	0.0646172	1	0	52600	0	10.8705	4	46	3	0	1	0	1431400	14.1742	0	0.509576	11	0.186752	4
hhcid20110065	2013007336	1	0	1	1	0	1	1	1	0	1	1	1	1	0.214023	0.162542	0.136447	0.0909967	0	0	0	0	0	2	41	2	0	1	0	1956478	14.4867	0	0.604008	10	0.186752	2
hhcid20110065	2019008580	0	0	1	0	0	0	0	1	0	0	1	1	0	0.0354635	0.0630452	9.69e-06	0.0337303	1	0	0	0	0	3	48	3	1	1	0	572774	13.2583	0	0.132249	4	0.186752	1
hhcid20110065	2019008581	0	0	0	0	0	0	0	0	0	1	1	1	0	2.85e-05	2.64e-05	0.0357156	0.0337303	0	0	0	0	0	2	52	3	0	1	0	314800	12.6597	0	0.0695008	3	0.186752	3
hhcid20110065	2019008583	0	0	0	0	0	0	0	0	0	1	0	1	0	2.85e-05	2.64e-05	0.0357156	0.0146521	0	0	0	0	0	2	50	3	1	1	0	384801	12.8605	0	0.0504226	2	0.186752	2
hhcid20110065	2019008585	0	0	1	0	0	1	1	0	0	0	0	1	0	0.0354635	0.0524031	0.0611855	0.0146521	0	0	0	0	0	3	33	3	0	1	0	180523	12.1036	0	0.163704	4	0.186752	1
hhcid20110065	2019008588	1	1	1	0	0	1	0	0	0	0	1	1	0	0.134925	0.0524031	9.69e-06	0.0337303	0	0	0	0	0	2	48	3	0	1	0	530334	13.1813	0	0.221068	6	0.186752	1
hhcid20110065	2019008590	0	0	0	0	0	0	1	1	0	1	1	1	0	2.85e-05	0.0630452	0.0968915	0.0337303	0	0	0	0	0	5	66	5	1	1	1	3133458	14.9576	0	0.193695	5	0.186752	3
hhcid20110065	2019008592	0	0	0	0	0	1	0	0	0	0	1	1	1	2.85e-05	0.0524031	9.69e-06	0.0646172	1	0	0	0	0	3	54	2	0	1	0	769566	13.5536	0	0.117058	4	0.186752	1
hhcid20110065	2019008595	0	1	1	0	0	1	1	1	0	1	1	1	0	0.08757	0.115422	0.0968915	0.0337303	1	0	0	0	0	3	36	3	0	1	1	1243045	14.0331	0	0.333614	8	0.186752	3
hhcid20110065	2017035606	1	0	1	0	0	0	1	0	0	1	0	1	1	0.0828182	2.64e-05	0.0968915	0.045539	0	0	0	0	0	2	37	3	1	1	0	314146	12.6576	0	0.225275	6	0.186752	2
hhcid20110065	2017028541	1	0	0	0	0	0	0	0	0	0	1	1	1	0.0473832	2.64e-05	9.69e-06	0.0646172	0	0	0	0	0	1	54	3	0	1	0	651497	13.387	0	0.112036	4	0.186752	1
hhcid20110065	2013007326	0	1	1	0	0	1	0	0	0	0	1	1	1	0.08757	0.0524031	9.69e-06	0.0646172	1	0	0	0	0	3	53	2	1	1	1	690064	13.4445	0	0.2046	6	0.186752	1
hhcid20110065	2017014806	1	0	0	0	0	0	1	0	0	1	1	1	0	0.0473832	2.64e-05	0.0968915	0.0337303	0	0	0	0	0	2	46	4	1	1	0	1137615	13.9444	0	0.178031	5	0.186752	3
hhcid20110065	2019008599	0	1	1	0	0	1	0	0	0	0	1	1	1	0.08757	0.0524031	9.69e-06	0.0646172	1	0	0	0	0	2	52	2	1	1	1	290588	12.5797	0	0.2046	6	0.186752	1
hhcid20110065	2019008597	0	0	0	0	0	0	0	0	0	0	1	1	0	2.85e-05	2.64e-05	9.69e-06	0.0337303	0	0	0	0	0	1	53	1	1	1	0	448382	13.0134	0	0.0337949	2	0.186752	1
hhcid20110065	2019008601	0	0	0	0	0	0	0	0	0	0	1	1	0	2.85e-05	2.64e-05	9.69e-06	0.0337303	1	0	0	0	0	1	48	3	1	1	0	365764	12.8097	0	0.0337949	2	0.186752	1
hhcid20110065	2015009915	0	1	1	0	0	1	0	0	0	1	1	1	0	0.08757	0.0524031	0.0357156	0.0337303	1	0	0	0	0	2	40	5	1	1	0	522724	13.1668	0	0.209419	6	0.186752	4
hhcid20110065	2017033327	1	0	0	0	0	1	0	0	0	0	0	1	0	0.0473832	0.0524031	9.69e-06	0.0146521	0	0	0	0	0	3	49	3	0	1	0	285300	12.5613	0	0.114448	3	0.186752	1
hhcid20110065	2015009903	0	0	0	0	0	0	0	0	0	0	0	1	1	2.85e-05	2.64e-05	9.69e-06	0.045539	0	0	0	0	0	1	62	2	0	0	0	220580	12.304	0	0.0456036	2	0.186752	1
hhcid20110065	2017022742	0	0	0	0	0	0	1	0	0	0	1	1	0	2.85e-05	2.64e-05	0.0611855	0.0337303	1	0	0	0	0	1	51	3	1	1	0	597965	13.3013	0	0.0949707	3	0.186752	1
hhcid20110065	2015009896	0	1	1	0	0	0	1	0	0	0	1	1	1	0.08757	2.64e-05	0.0611855	0.0646172	0	0	0	0	0	2	46	3	0	1	1	944410	13.7583	0	0.213399	6	0.186752	1
hhcid20110067	2019008642	0	0	0	0	0	0	0	0	0	0	1	1	0	2.85e-05	2.64e-05	9.69e-06	0.0337303	0	0	0	0	0	2	48	2	1	1	0	202161	12.2168	0	0.0337949	2	0.135149	1
hhcid20110067	2017021995	0	0	0	0	0	0	0	0	0	1	0	1	0	4.01e-05	3.71e-05	0.0502962	0.0206337	0	0	0	0	0	1	51	1	1	0	0	2001	7.6019	0	0.0710072	2	0.135149	2
hhcid20110067	2019008658	1	1	1	0	0	0	1	0	0	0	1	1	1	0.190007	3.71e-05	0.086164	0.0909967	0	0	0	0	0	2	50	2	0	1	0	259560	12.4667	0	0.367204	7	0.135149	1
hhcid20110067	2019008633	0	0	0	0	0	0	0	0	0	0	1	1	0	2.85e-05	2.64e-05	9.69e-06	0.0337303	0	0	0	0	0	1	50	1	0	0	0	138093	11.8357	0	0.0337949	2	0.135149	1
hhcid20110067	2019008657	0	0	1	0	0	1	0	0	0	1	1	1	0	0.0354635	0.0524031	0.0357156	0.0337303	0	0	0	0	0	1	46	3	0	1	0	1389380	14.1444	0	0.157313	5	0.135149	2
hhcid20110067	2019008654	0	0	1	0	0	0	0	0	0	0	1	1	0	0.0354635	2.64e-05	9.69e-06	0.0337303	0	0	0	0	0	1	89	5	1	1	0	215390	12.2802	0	0.0692299	3	0.135149	1
hhcid20110067	2019008652	0	0	1	0	0	0	0	0	0	0	1	1	0	0.0499412	3.71e-05	1.36e-05	0.0475005	1	0	0	0	0	2	60	2	1	1	0	81888	11.3131	0	0.0974924	3	0.135149	1
hhcid20110067	2015009950	1	0	0	0	0	0	1	0	0	1	1	1	1	0.066727	3.71e-05	0.136447	0.0909967	0	0	0	0	0	3	39	3	1	1	0	292917	12.5877	0	0.294207	6	0.135149	3
hhcid20110067	2019008659	0	0	0	0	0	1	1	1	0	0	1	1	0	2.85e-05	0.115422	0.0611855	0.0337303	0	0	0	0	0	1	53	2	1	1	0	904100	13.7147	0	0.210366	5	0.135149	1
hhcid20110067	2019008662	1	0	0	0	0	0	0	0	0	0	1	1	1	0.0473832	2.64e-05	9.69e-06	0.0646172	0	0	0	0	0	3	45	2	0	0	0	131200	11.7845	0	0.112036	4	0.135149	1
hhcid20110067	2019008647	1	1	0	0	0	0	0	0	0	0	1	1	1	0.0994897	2.64e-05	9.69e-06	0.0646172	0	0	0	0	0	1	66	3	0	0	0	100850	11.5214	0	0.164143	5	0.135149	1
hhcid20110067	2019008648	0	0	1	0	0	1	0	1	0	1	1	1	0	0.0354635	0.115422	0.0357156	0.0337303	0	0	0	0	0	3	48	1	0	0	0	336520	12.7264	0	0.220331	6	0.135149	2
hhcid20110067	2017004094	0	0	0	0	0	0	0	0	0	0	1	1	1	2.85e-05	2.64e-05	9.69e-06	0.0646172	0	0	0	0	0	1	40	1	0	0	0	69916	11.1551	0	0.0646818	3	0.135149	1
hhcid20110067	2019008640	0	0	0	0	0	0	0	0	0	0	1	1	0	2.85e-05	2.64e-05	9.69e-06	0.0337303	0	0	0	0	0	1	67	2	1	1	0	253701	12.4439	0	0.0337949	2	0.135149	1
hhcid20110067	2015009969	1	0	0	0	0	0	0	0	0	0	0	0	1	0.0473832	2.64e-05	9.69e-06	0.0308934	0	0	0	0	0	1	64	2	1	1	0	836	6.72982	0	0.0783126	2	0.135149	1
hhcid20110067	2019008649	0	0	1	0	0	1	0	0	0	1	1	1	0	0.0354635	0.0524031	0.0357156	0.0337303	0	0	0	0	0	3	60	5	1	1	0	2307387	14.6516	0	0.157313	5	0.135149	2
hhcid20110067	2019008650	0	0	0	0	0	1	0	0	0	1	1	1	1	2.85e-05	0.0524031	0.0357156	0.0646172	0	0	0	0	0	2	55	1	1	0	0	351400	12.7697	0	0.152764	5	0.135149	2
hhcid20110067	2017032355	0	0	0	0	0	0	0	0	0	1	1	1	1	2.85e-05	2.64e-05	0.0357156	0.0646172	0	0	0	0	0	1	47	2	0	1	0	1171650	13.9739	0	0.100388	4	0.135149	5
hhcid20110067	2017000595	1	0	1	0	0	0	0	1	0	1	1	1	0	0.0828182	0.0630452	0.0357156	0.0337303	0	0	0	0	0	2	55	2	1	1	0	856878	13.661	0	0.215309	6	0.135149	2
hhcid20110067	2017001772	0	0	0	0	0	0	0	0	0	1	1	1	0	2.85e-05	2.64e-05	0.0357156	0.0337303	0	0	0	0	0	1	44	3	1	1	0	1190200	13.9896	0	0.0695008	3	0.135149	3
hhcid20110068	2019008691	1	0	0	1	0	1	1	1	0	1	1	1	0	0.116544	0.115422	0.0968915	0.0337303	1	0	0	0	0	3	29	1	1	0	1	2210254	14.6086	0	0.362587	8	0.201802	4
hhcid20110068	2017017009	0	0	0	0	0	0	0	0	0	0	1	1	1	2.85e-05	2.64e-05	9.69e-06	0.0646172	0	0	0	0	0	2	50	2	0	1	0	829976	13.6291	0	0.0646818	3	0.201802	1
hhcid20110068	2019008676	0	0	0	0	0	1	0	0	0	1	1	1	0	2.85e-05	0.0524031	0.0357156	0.0337303	0	0	0	0	0	1	53	2	0	0	0	1392724	14.1468	0	0.121878	4	0.201802	3
hhcid20110068	2019008675	0	1	1	1	1	1	1	0	0	1	1	1	0	0.334693	0.0737962	0.136447	0.0475005	1	0	0	0	0	3	40	3	0	1	1	193559	12.1733	0	0.592436	9	0.201802	4
hhcid20110068	2019008674	0	0	1	1	0	1	0	1	0	1	1	1	1	0.104624	0.115422	0.0357156	0.0646172	1	0	10000	0	9.21044	3	57	3	1	1	0	622022	13.3407	0	0.320379	8	0.201802	2
hhcid20110068	2019008673	1	0	1	1	0	1	1	0	0	1	1	1	0	0.151979	0.0524031	0.0968915	0.0337303	0	0	0	0	0	5	49	2	0	0	0	24503	10.1066	0	0.335004	8	0.201802	2
hhcid20110068	2019008672	1	0	1	0	0	0	0	0	0	1	1	1	0	0.0828182	2.64e-05	0.0357156	0.0337303	1	0	0	0	0	4	45	3	1	0	1	433074	12.9787	1	0.15229	5	0.201802	2
hhcid20110068	2019008671	0	0	1	0	0	0	0	0	0	1	1	1	0	0.0499412	3.71e-05	0.0502962	0.0475005	0	0	0	0	0	2	36	3	0	1	0	227164	12.3334	0	0.147775	4	0.201802	2
hhcid20110068	2019008664	1	0	1	0	0	0	0	0	0	1	0	0	0	0.0828182	2.64e-05	0.0357156	6.46e-06	0	0	0	0	0	1	41	3	1	1	0	52590	10.8703	0	0.118567	3	0.201802	5
hhcid20110068	2017034683	1	1	1	0	0	1	1	0	0	1	1	1	1	0.134925	0.0524031	0.0968915	0.0646172	1	0	0	0	0	5	49	3	1	1	1	828639	13.6275	0	0.348836	9	0.201802	5
hhcid20110068	2015009984	0	0	0	0	0	0	0	0	0	0	1	1	0	2.85e-05	2.64e-05	9.69e-06	0.0337303	0	0	0	0	0	3	55	1	1	0	0	274000	12.5209	0	0.0337949	2	0.201802	1
hhcid20110068	2015010004	1	0	0	0	0	1	0	1	0	0	1	1	1	0.0473832	0.115422	9.69e-06	0.0646172	1	0	0	0	0	1	47	3	0	1	0	415296	12.9367	0	0.227432	6	0.201802	1
hhcid20110068	2017002675	0	0	1	0	0	0	1	0	0	0	1	1	0	0.0354635	2.64e-05	0.0611855	0.0337303	1	0	0	0	0	2	41	2	1	0	1	551669	13.2207	0	0.130406	4	0.201802	1
hhcid20110068	2017024183	0	0	0	0	0	0	0	0	0	0	0	1	1	2.85e-05	2.64e-05	9.69e-06	0.045539	0	0	0	0	0	1	50	2	0	0	0	73069	11.1992	0	0.0456036	2	0.201802	1
hhcid20110068	2019008685	0	0	1	1	0	0	1	0	0	0	1	1	0	0.104624	2.64e-05	0.0611855	0.0337303	0	0	0	0	0	3	46	3	1	1	0	376762	12.8394	0	0.199566	5	0.201802	1
hhcid20110068	2019008681	0	0	0	0	0	0	0	0	0	0	0	1	0	2.85e-05	2.64e-05	9.69e-06	0.0146521	0	0	0	0	0	3	59	2	0	1	0	252496	12.4391	0	0.0147167	1	0.201802	1
hhcid20110068	2017031242	1	0	0	0	0	1	0	0	0	1	1	1	0	0.0473832	0.0524031	0.0357156	0.0337303	0	0	0	0	0	1	51	3	0	1	0	252920	12.4408	0	0.169232	5	0.201802	2
hhcid20110068	2013007413	1	1	0	1	0	0	1	0	0	1	0	1	1	0.16865	2.64e-05	0.0968915	0.045539	0	0	0	0	0	3	54	3	0	1	0	879600	13.6872	0	0.311107	7	0.201802	3
hhcid20110068	2017010113	1	0	1	0	0	1	1	1	0	1	1	1	0	0.0828182	0.115422	0.0968915	0.0337303	1	0	0	0	0	3	38	3	1	1	0	826442	13.6249	0	0.328862	8	0.201802	2
hhcid20110068	2019008688	1	1	0	0	0	0	1	0	0	1	0	1	0	0.140105	3.71e-05	0.136447	0.0206337	0	0	0	0	0	2	39	1	0	0	0	555801	13.2282	0	0.297223	5	0.201802	2
hhcid20110068	2019008680	0	0	0	0	0	0	1	0	0	1	1	1	0	2.85e-05	2.64e-05	0.0968915	0.0337303	1	0	0	0	0	3	32	3	1	1	0	817939	13.6145	0	0.130677	4	0.201802	3
hhcid20110068	2019008677	1	0	1	0	0	0	1	0	0	1	1	1	1	0.0828182	2.64e-05	0.0968915	0.0646172	1	0	0	0	0	3	46	5	1	1	0	470082	13.0607	0	0.244353	7	0.201802	3
hhcid20110068	2019008689	0	0	0	0	0	0	0	0	0	0	1	1	0	2.85e-05	2.64e-05	9.69e-06	0.0337303	0	0	0	0	0	2	39	2	0	0	0	461000	13.0412	0	0.0337949	2	0.201802	1
hhcid20110068	2019008690	1	0	0	0	0	0	0	0	0	0	1	1	1	0.0473832	2.64e-05	9.69e-06	0.0646172	0	0	0	0	0	3	84	2	1	1	0	372950	12.8292	0	0.112036	4	0.201802	1
hhcid20110069	2015010031	0	0	0	0	0	0	0	0	0	0	0	1	0	2.85e-05	2.64e-05	9.69e-06	0.0146521	0	0	0	0	0	3	67	2	1	1	0	11600	9.35885	0	0.0147167	1	0.178271	1
hhcid20110069	2017039668	0	0	0	0	0	0	0	0	0	0	1	1	0	2.85e-05	2.64e-05	9.69e-06	0.0337303	0	0	0	0	0	2	65	2	0	1	0	1703100	14.348	0	0.0337949	2	0.178271	1
hhcid20110069	2017022207	0	0	1	0	0	0	0	0	0	0	1	1	0	0.0499412	3.71e-05	1.36e-05	0.0475005	0	0	0	0	0	3	69	2	0	1	0	321855	12.6819	0	0.0974924	3	0.178271	1
hhcid20110069	2015010021	0	1	1	0	1	1	1	1	0	1	1	1	1	0.237298	0.162542	0.136447	0.0909967	1	0	0	0	0	3	57	2	1	1	0	808077	13.6024	0	0.627283	10	0.178271	2
hhcid20110069	2019008709	0	0	1	0	0	1	0	0	0	1	1	1	0	0.0499412	0.0737962	0.0502962	0.0475005	1	0	0	0	0	2	36	3	1	1	1	683175	13.4345	0	0.221534	5	0.178271	3
hhcid20110069	2019008715	0	0	0	0	0	1	0	1	0	1	1	1	1	2.85e-05	0.115422	0.0357156	0.0646172	1	0	0	0	0	1	53	2	1	1	0	502532	13.1274	0	0.215783	6	0.178271	2
hhcid20110069	2019008710	0	0	0	0	0	0	0	0	0	0	0	1	1	4.01e-05	3.71e-05	1.36e-05	0.0641299	0	0	0	0	0	1	56	5	1	1	0	922000	13.7343	0	0.0642208	2	0.178271	1
hhcid20110069	2019008713	0	0	1	0	0	0	0	0	0	0	0	1	0	0.0499412	3.71e-05	1.36e-05	0.0206337	0	0	0	0	0	3	29	3	1	1	0	38600	10.561	0	0.0706257	2	0.178271	1
hhcid20110069	2017023218	0	0	1	0	0	0	0	0	0	1	1	1	1	0.0354635	2.64e-05	0.0357156	0.0646172	0	0	0	0	0	3	45	3	1	1	0	166970	12.0256	0	0.135823	5	0.178271	2
hhcid20110069	2019008706	1	1	1	0	0	0	0	0	0	0	1	1	1	0.190007	3.71e-05	1.36e-05	0.0909967	1	0	0	0	0	3	47	3	1	1	1	527787	13.1765	0	0.281054	6	0.178271	1
hhcid20110069	2019008716	1	0	1	0	0	1	0	0	0	1	1	1	1	0.0828182	0.0524031	0.0357156	0.0646172	1	0	0	0	0	2	52	3	1	1	0	359586	12.7927	0	0.235554	7	0.178271	2
hhcid20110069	2019008718	0	0	0	0	0	0	0	0	0	1	1	1	1	4.01e-05	3.71e-05	0.0502962	0.0909967	1	0	0	0	0	2	58	2	1	1	1	663326	13.405	0	0.14137	4	0.178271	3
hhcid20110070	2019008732	0	0	0	0	0	1	0	0	0	1	0	0	0	2.85e-05	0.0524031	0.0357156	6.46e-06	0	0	0	0	0	2	40	3	1	1	0	6600	8.79498	0	0.0881537	2	0.187909	3
hhcid20110070	2019008725	0	0	0	0	0	0	0	0	0	0	1	1	0	2.85e-05	2.64e-05	9.69e-06	0.0337303	0	0	0	0	0	1	56	5	1	1	0	218356	12.2939	0	0.0337949	2	0.187909	1
hhcid20110070	2019008735	0	1	1	1	1	1	0	0	0	1	1	1	1	0.334693	0.0737962	0.0502962	0.0909967	0	0	0	0	0	3	78	4	0	0	0	177325	12.0857	0	0.549782	9	0.187909	3
hhcid20110070	2019008741	0	1	1	0	0	0	0	0	0	0	1	1	0	0.08757	2.64e-05	9.69e-06	0.0337303	0	0	0	0	0	3	47	5	1	1	0	1512000	14.2289	0	0.121336	4	0.187909	1
hhcid20110070	2019008737	1	1	1	0	0	1	0	0	0	1	1	1	0	0.190007	0.0737962	0.0502962	0.0475005	0	0	0	0	0	1	36	3	1	1	0	320884	12.6788	0	0.361599	7	0.187909	3
hhcid20110070	2017027810	1	1	1	1	1	0	1	0	0	1	0	1	0	0.40138	3.71e-05	0.136447	0.0206337	0	0	0	0	0	4	45	4	1	1	0	178630	12.0931	0	0.558497	8	0.187909	4
hhcid20110070	2019008736	0	0	1	0	0	0	0	0	0	0	1	1	1	0.0354635	2.64e-05	9.69e-06	0.0646172	0	0	0	0	0	3	60	2	1	1	0	108000	11.5899	0	0.100117	4	0.187909	1
hhcid20110070	2015010049	0	0	0	0	0	1	0	0	0	0	1	1	0	2.85e-05	0.0524031	9.69e-06	0.0337303	1	0	0	0	0	3	41	3	1	1	0	209822	12.254	0	0.0861716	3	0.187909	1
hhcid20110070	2019008739	0	1	0	0	0	0	1	0	0	1	0	1	0	0.052135	2.64e-05	0.0968915	0.0146521	0	0	0	0	0	3	41	4	1	1	0	186700	12.1373	0	0.163705	4	0.187909	4
hhcid20110070	2019008722	0	0	1	0	0	0	0	0	0	1	1	1	0	0.0354635	2.64e-05	0.0357156	0.0337303	0	0	0	0	0	1	43	3	1	1	0	517500	13.1568	0	0.104936	4	0.187909	3
hhcid20110070	2017035055	0	0	0	0	0	1	0	0	0	0	1	1	0	2.85e-05	0.0524031	9.69e-06	0.0337303	1	0	0	0	0	3	57	1	0	0	0	41389.9	10.6308	0	0.0861716	3	0.187909	1
hhcid20110070	2019008726	0	1	0	0	0	0	0	0	0	1	1	1	1	0.052135	2.64e-05	0.0357156	0.0646172	1	0	0	0	0	3	47	3	1	1	1	593500	13.2938	0	0.152494	5	0.187909	3
hhcid20110070	2019008731	1	1	1	0	0	1	0	0	0	1	1	1	1	0.134925	0.0524031	0.0357156	0.0646172	1	0	0	0	0	5	45	3	1	1	0	513498	13.149	1	0.287661	8	0.187909	3
hhcid20110070	2013007486	0	0	0	0	0	1	0	0	0	0	1	1	1	2.85e-05	0.0524031	9.69e-06	0.0646172	0	0	0	0	0	3	52	3	1	1	0	236483	12.3736	0	0.117058	4	0.187909	1
hhcid20110070	2017003104	0	0	0	0	0	0	0	0	0	0	1	1	0	4.01e-05	3.71e-05	1.36e-05	0.0475005	0	0	0	0	0	3	67	2	1	1	0	27681	10.2285	0	0.0475914	2	0.187909	1
hhcid20110070	2019008742	1	0	1	0	0	0	0	0	0	0	1	1	1	0.0828182	2.64e-05	9.69e-06	0.0646172	1	0	0	0	0	3	56	1	0	0	0	148300	11.907	0	0.147472	5	0.187909	1
hhcid20110071	2015010067	0	1	1	0	1	0	1	1	0	1	0	1	0	0.168507	0.0630452	0.0968915	0.0146521	0	0	0	0	0	3	29	4	1	1	0	1283300	14.0649	0	0.343095	7	0.146149	3
hhcid20110071	2019008754	0	0	1	0	0	0	1	0	0	1	1	1	1	0.0354635	2.64e-05	0.0968915	0.0646172	1	0	0	0	0	2	45	2	1	1	0	686441	13.4393	0	0.196999	6	0.146149	3
hhcid20110071	2019008757	0	0	0	0	0	0	0	0	0	0	0	1	0	4.01e-05	3.71e-05	1.36e-05	0.0206337	0	0	0	0	0	3	46	2	1	1	0	7342	8.9015	0	0.0207246	1	0.146149	1
hhcid20110071	2019008759	0	0	0	0	0	1	0	0	0	0	0	1	0	4.01e-05	0.0737962	1.36e-05	0.0206337	0	0	0	0	0	2	44	3	1	1	0	130600	11.7799	0	0.0944837	2	0.146149	1
hhcid20110071	2017005436	0	1	1	0	0	0	0	0	0	0	1	1	1	0.08757	2.64e-05	9.69e-06	0.0646172	0	0	0	0	0	3	40	6	1	1	0	284340	12.5579	0	0.152223	5	0.146149	1
hhcid20110071	2019008761	0	1	1	0	0	1	0	0	0	0	1	1	1	0.12332	0.0737962	1.36e-05	0.0909967	1	0	0	0	0	3	45	4	1	1	0	138600	11.8393	0	0.288126	6	0.146149	1
hhcid20110071	2019008763	0	0	0	0	0	0	0	0	0	0	1	1	1	4.01e-05	3.71e-05	1.36e-05	0.0909967	0	0	0	0	0	1	55	2	1	1	0	317116	12.667	0	0.0910876	3	0.146149	1
hhcid20110071	2019008767	0	0	0	0	0	0	0	0	0	0	1	1	0	2.85e-05	2.64e-05	9.69e-06	0.0337303	0	0	0	0	0	2	45	3	1	1	0	30190	10.3153	0	0.0337949	2	0.146149	1
hhcid20110071	2019008769	0	0	0	0	0	0	0	0	0	1	1	1	1	4.01e-05	3.71e-05	0.0502962	0.0909967	0	0	0	0	0	3	45	3	1	1	1	8814180	15.9919	0	0.14137	4	0.146149	2
hhcid20110071	2019008758	0	0	1	0	0	0	0	0	0	1	1	1	0	0.0499412	3.71e-05	0.0502962	0.0475005	0	0	0	0	0	2	44	2	0	0	0	83698	11.335	0	0.147775	4	0.146149	2
hhcid20110071	2017018100	0	0	0	0	0	0	0	0	0	0	1	1	0	4.01e-05	3.71e-05	1.36e-05	0.0475005	0	0	0	0	0	3	58	3	1	1	0	266300	12.4924	0	0.0475914	2	0.146149	1
hhcid20110071	2017031598	0	0	0	0	0	0	0	0	0	0	0	0	0	2.85e-05	2.64e-05	9.69e-06	6.46e-06	0	0	0	0	0	2	36	3	0	1	0	31100	10.345	0	7.1e-05	0	0.146149	1
hhcid20110071	2019008751	0	1	1	1	1	0	1	1	0	1	0	1	1	0.237667	0.0630452	0.0968915	0.045539	0	0	0	0	0	3	45	3	1	1	0	5299353	15.4831	0	0.443143	9	0.146149	4
hhcid20110071	2019008756	0	0	0	0	0	0	0	0	0	0	0	1	1	2.85e-05	2.64e-05	9.69e-06	0.045539	0	0	0	0	0	1	32	3	0	1	0	5140	8.545	0	0.0456036	2	0.146149	1
hhcid20110073	2019009098	0	1	1	0	0	1	0	0	0	1	1	1	0	0.08757	0.0524031	0.0357156	0.0337303	1	0	0	0	0	1	36	2	0	0	1	664091	13.4062	0	0.209419	6	0.121149	2
hhcid20110073	2019009097	0	0	1	1	1	1	1	0	0	1	1	1	1	0.185561	0.0524031	0.0968915	0.0646172	1	0	0	0	0	3	40	4	1	1	0	150724	11.9232	0	0.399472	9	0.121149	4
hhcid20110073	2019009095	0	1	0	0	0	0	0	0	0	0	0	1	0	0.052135	2.64e-05	9.69e-06	0.0146521	0	0	0	0	0	1	60	4	0	0	0	190600	12.1579	0	0.0668231	2	0.121149	1
hhcid20110073	2019009093	0	0	0	0	0	1	0	0	0	0	1	1	1	2.85e-05	0.0524031	9.69e-06	0.0646172	1	0	0	0	0	2	40	3	1	1	1	173500	12.0639	0	0.117058	4	0.121149	1
hhcid20110073	2019009089	1	0	1	0	1	0	1	0	0	1	1	1	1	0.163755	2.64e-05	0.0968915	0.0646172	1	0	0	0	0	2	59	3	1	1	0	582891	13.2758	1	0.32529	8	0.121149	3
hhcid20110073	2019009088	0	0	1	0	0	0	0	0	0	0	0	1	1	0.0354635	2.64e-05	9.69e-06	0.045539	0	0	0	0	0	2	31	3	1	1	0	215578	12.2811	0	0.0810386	3	0.121149	1
hhcid20110073	2019009086	0	0	0	0	0	0	0	0	0	0	0	0	0	2.85e-05	2.64e-05	9.69e-06	6.46e-06	0	0	0	0	0	1	42	2	0	0	0	765	6.64118	0	7.1e-05	0	0.121149	1
hhcid20110073	2019009082	0	0	0	0	0	0	0	0	0	0	0	1	0	2.85e-05	2.64e-05	9.69e-06	0.0146521	0	0	0	0	0	2	47	4	1	1	0	289190	12.5748	0	0.0147167	1	0.121149	1
hhcid20110073	2019009080	0	0	0	0	0	0	0	0	0	0	1	1	0	2.85e-05	2.64e-05	9.69e-06	0.0337303	0	0	0	0	0	1	56	1	1	0	0	202796	12.22	0	0.0337949	2	0.121149	1
hhcid20110073	2019009078	0	0	0	0	0	0	0	0	0	0	1	1	1	2.85e-05	2.64e-05	9.69e-06	0.0646172	0	0	0	0	0	2	61	2	1	1	0	62100	11.0365	0	0.0646818	3	0.121149	1
hhcid20110073	2017007621	0	0	0	0	0	0	0	0	0	1	1	1	0	2.85e-05	2.64e-05	0.0357156	0.0337303	0	0	0	0	0	2	66	2	1	1	0	158100	11.971	0	0.0695008	3	0.121149	3
hhcid20110073	2013007668	0	0	1	0	0	0	0	0	0	0	1	1	1	0.0354635	2.64e-05	9.69e-06	0.0646172	0	0	0	0	0	3	75	2	1	1	1	170081	12.044	0	0.100117	4	0.121149	1
hhcid20110073	2015010230	1	1	0	0	0	0	0	0	0	1	0	1	0	0.0994897	2.64e-05	0.0357156	0.0146521	0	0	0	0	0	1	43	4	1	1	0	112800	11.6334	0	0.149884	4	0.121149	3
hhcid20110073	2019009162	0	0	0	0	0	0	0	0	0	0	0	1	1	4.01e-05	3.71e-05	1.36e-05	0.0641299	0	0	0	0	0	1	30	3	0	1	0	65180	11.0849	0	0.0642208	2	0.121149	1
hhcid20110074	2019009118	0	1	1	1	0	0	1	0	0	1	1	1	1	0.15673	2.64e-05	0.0968915	0.0646172	0	0	0	0	0	5	80	2	0	0	0	225970	12.3282	0	0.318265	8	0.156858	3
hhcid20110074	2019009109	0	0	0	0	0	1	0	0	0	1	0	1	0	2.85e-05	0.0524031	0.0357156	0.0146521	0	0	0	0	0	3	48	4	1	1	0	251783	12.4363	0	0.102799	3	0.156858	3
hhcid20110074	2019009108	0	0	0	0	0	0	0	0	0	0	0	1	0	2.85e-05	2.64e-05	9.69e-06	0.0146521	0	0	0	0	0	1	30	6	1	1	0	260700	12.4711	0	0.0147167	1	0.156858	1
hhcid20110074	2019009106	0	0	0	0	0	0	1	0	0	0	1	1	1	2.85e-05	2.64e-05	0.0611855	0.0646172	0	0	0	0	0	1	65	2	1	1	0	249282	12.4263	0	0.125858	4	0.156858	1
hhcid20110074	2019009117	0	1	0	0	0	0	0	0	0	0	1	1	1	0.052135	2.64e-05	9.69e-06	0.0646172	1	0	0	0	0	1	48	3	1	1	0	290275	12.5786	0	0.116788	4	0.156858	1
hhcid20110074	2019009110	0	1	1	0	0	0	0	0	0	1	1	1	0	0.08757	2.64e-05	0.0357156	0.0337303	0	0	0	0	0	1	71	5	1	1	0	194294	12.1771	0	0.157042	5	0.156858	2
hhcid20110074	2019009111	0	1	0	0	0	1	1	0	0	0	1	1	0	0.052135	0.0524031	0.0611855	0.0337303	0	0	0	0	0	5	69	2	1	1	0	141000	11.8565	0	0.199454	5	0.156858	1
hhcid20110074	2019009113	1	0	0	0	0	0	0	0	0	1	0	1	1	0.066727	3.71e-05	0.0502962	0.0641299	0	0	0	0	0	1	26	3	1	0	0	1360450	14.1233	0	0.18119	4	0.156858	5
hhcid20110074	2019009114	0	0	0	0	0	0	1	0	0	0	1	1	1	4.01e-05	3.71e-05	0.086164	0.0909967	0	0	0	0	0	1	57	2	1	1	0	747880	13.525	0	0.177238	4	0.156858	1
hhcid20110074	2013007681	0	0	0	0	0	0	0	0	0	0	0	1	0	2.85e-05	2.64e-05	9.69e-06	0.0146521	0	0	0	0	0	1	44	2	1	0	0	621600	13.34	0	0.0147167	1	0.156858	1
hhcid20110074	2017020578	0	0	0	0	0	0	1	0	0	1	1	1	0	4.01e-05	3.71e-05	0.136447	0.0475005	0	0	0	0	0	3	64	3	0	1	0	1308056	14.084	0	0.184024	4	0.156858	2
hhcid20110074	2019009166	0	0	0	0	0	0	0	0	0	1	1	1	0	2.85e-05	2.64e-05	0.0357156	0.0337303	1	0	0	0	0	1	43	5	1	1	1	338509	12.7323	0	0.0695008	3	0.156858	2
hhcid20110074	2019009101	0	0	0	0	0	0	0	0	0	0	1	1	0	2.85e-05	2.64e-05	9.69e-06	0.0337303	0	0	0	0	0	4	68	2	1	1	0	178500	12.0923	0	0.0337949	2	0.156858	1
hhcid20110074	2019009104	1	1	1	1	1	0	1	0	0	1	1	1	0	0.285022	2.64e-05	0.0968915	0.0337303	0	0	0	0	0	3	82	4	1	0	0	390964	12.8764	0	0.41567	9	0.156858	4
hhcid20110074	2019009105	0	0	1	1	1	0	0	0	0	1	0	1	0	0.261314	3.71e-05	0.0502962	0.0206337	0	0	0	0	0	4	41	2	1	1	0	122700	11.7175	0	0.332281	5	0.156858	3
hhcid20110074	2017013465	0	0	0	0	0	0	0	0	0	0	1	1	1	2.85e-05	2.64e-05	9.69e-06	0.0646172	0	0	0	0	0	3	78	2	1	1	0	367742	12.8151	0	0.0646818	3	0.156858	1
hhcid20110074	2015010249	0	0	0	0	0	0	0	0	0	0	1	1	0	2.85e-05	2.64e-05	9.69e-06	0.0337303	0	0	0	0	0	1	59	1	0	0	0	213461	12.2712	0	0.0337949	2	0.156858	1
hhcid20110074	2019009099	0	1	1	1	0	0	1	0	0	1	1	1	0	0.220714	3.71e-05	0.136447	0.0475005	0	0	0	0	0	4	64	2	1	1	0	611396	13.3235	0	0.404698	7	0.156858	3
hhcid20110074	2019009120	0	0	0	0	0	0	0	0	0	0	1	1	0	2.85e-05	2.64e-05	9.69e-06	0.0337303	0	0	0	0	0	2	57	2	1	1	0	411447	12.9274	0	0.0337949	2	0.156858	1
hhcid20110077	2013008567	0	0	0	0	0	0	0	0	0	1	1	1	1	2.85e-05	2.64e-05	0.0357156	0.0646172	0	1	0	0	0	3	64	2	0	0	0	1593614	14.2815	0	0.100388	4	0.328323	2
hhcid20110077	2013008579	1	0	1	0	0	0	0	0	0	1	1	1	1	0.116628	3.71e-05	0.0502962	0.0909967	1	1	0	0	0	2	58	2	1	1	0	2099491	14.5572	0	0.257958	6	0.328323	2
hhcid20110077	2013008586	0	0	1	0	0	0	0	0	0	1	1	1	0	0.0354635	2.64e-05	0.0357156	0.0337303	0	1	0	0	0	1	60	1	0	1	0	323774	12.6878	0	0.104936	4	0.328323	2
hhcid20110077	2013008591	0	0	1	1	0	0	1	1	0	1	1	1	1	0.147336	0.0887829	0.136447	0.0909967	0	1	0	0	0	3	71	2	1	1	0	2309100	14.6524	0	0.463562	8	0.328323	2
hhcid20110077	2017003258	0	0	0	0	0	0	0	0	0	1	0	1	0	4.01e-05	3.71e-05	0.0502962	0.0206337	0	1	0	0	0	1	78	2	1	1	0	2331098	14.6618	0	0.0710072	2	0.328323	3
hhcid20110077	2017004213	1	1	1	1	1	1	1	1	0	1	1	1	0	0.285022	0.115422	0.0968915	0.0337303	1	1	50000	0	10.8198	3	44	1	0	1	0	3062230	14.9346	0	0.531066	11	0.328323	2
hhcid20110077	2017011048	1	0	1	1	0	1	0	1	0	0	1	1	1	0.214023	0.162542	1.36e-05	0.0909967	1	1	400	0	5.99396	3	45	3	1	1	0	5273463	15.4782	0	0.467575	8	0.328323	1
hhcid20110077	2017016519	0	0	0	1	1	0	1	0	0	1	1	1	1	0.150126	2.64e-05	0.0968915	0.0646172	1	1	0	0	0	3	31	1	0	0	1	4196320	15.2497	0	0.311661	7	0.328323	2
hhcid20110077	2017020354	0	0	1	0	0	0	0	0	0	0	1	1	1	0.0499412	3.71e-05	1.36e-05	0.0909967	0	1	0	0	0	2	72	2	1	1	0	2008100	14.5127	0	0.140989	4	0.328323	1
hhcid20110077	2017023263	1	0	1	1	1	0	1	1	0	1	1	1	1	0.328001	0.0887829	0.136447	0.0909967	0	1	20000	0	9.90354	1	69	2	1	1	0	3464500	15.0581	0	0.644227	10	0.328323	2
hhcid20110077	2017031246	0	0	0	0	0	0	0	0	0	0	1	1	0	4.01e-05	3.71e-05	1.36e-05	0.0475005	0	1	0	0	0	3	55	1	1	1	0	2879900	14.8733	0	0.0475914	2	0.328323	1
hhcid20110077	2017032459	0	0	1	1	0	0	0	0	0	0	1	1	1	0.147336	3.71e-05	1.36e-05	0.0909967	0	1	0	0	0	1	62	2	0	1	0	7150143	15.7826	0	0.238383	5	0.328323	1
hhcid20110077	2017032513	0	1	1	1	1	0	1	1	0	1	1	1	1	0.334693	0.0887829	0.136447	0.0909967	1	1	7600	0	8.93604	3	51	3	1	1	0	8666453	15.975	0	0.650919	10	0.328323	3
hhcid20110077	2015011129	0	0	1	0	0	0	0	0	0	1	1	1	1	0.0354635	2.64e-05	0.0357156	0.0646172	0	1	0	0	0	2	71	2	1	1	0	2136656	14.5747	0	0.135823	5	0.328323	2
hhcid20110077	2015011132	1	0	1	1	1	1	1	1	0	1	1	1	0	0.328001	0.162542	0.136447	0.0475005	1	1	45000	0	10.7144	2	41	3	0	1	0	10600000	16.1763	0	0.67449	10	0.328323	3
hhcid20110077	2015011137	0	0	1	1	0	0	1	1	0	1	1	1	1	0.147336	0.0887829	0.136447	0.0909967	0	1	0	0	0	3	61	3	1	1	0	3391224	15.0367	0	0.463562	8	0.328323	5
hhcid20110077	2015011139	0	0	0	0	0	0	0	1	0	0	1	1	1	4.01e-05	0.0887829	1.36e-05	0.0909967	0	1	0	0	0	1	63	2	0	1	0	3074800	14.9388	0	0.179833	4	0.328323	1
hhcid20110077	2015011144	1	0	1	1	0	0	0	0	0	1	1	1	1	0.151979	2.64e-05	0.0357156	0.0646172	1	1	0	0	0	3	36	2	0	1	1	1076940	13.8896	0	0.252338	7	0.328323	3
hhcid20110077	2015011152	0	0	0	0	0	0	1	1	0	1	1	1	0	4.01e-05	0.0887829	0.136447	0.0475005	0	1	0	0	0	4	68	2	1	1	0	2525363	14.7419	0	0.27277	5	0.328323	3
hhcid20110077	2015011158	1	1	1	1	0	1	1	1	0	1	1	1	1	0.287401	0.162542	0.136447	0.0909967	1	1	10030	1	9.21344	1	40	3	0	1	0	8147131	15.9132	0	0.677386	11	0.328323	2
hhcid20110077	2019009938	1	1	1	0	0	0	1	1	0	1	1	1	0	0.134925	0.0630452	0.0968915	0.0337303	1	1	0	0	0	3	49	2	1	1	0	2879050	14.873	0	0.328592	8	0.328323	4
hhcid20110077	2019009939	0	0	1	0	0	0	0	0	0	1	1	1	1	0.0499412	3.71e-05	0.0502962	0.0909967	0	1	0	0	0	3	85	4	0	0	0	2572540	14.7604	0	0.191271	5	0.328323	2
hhcid20110077	2019009940	0	0	0	1	1	0	1	1	0	0	1	1	1	0.150126	0.0630452	0.0611855	0.0646172	0	1	0	0	0	2	72	2	1	1	0	2352450	14.671	0	0.338974	7	0.328323	1
hhcid20110077	2019009941	0	0	1	0	1	0	0	0	0	0	1	1	1	0.16392	3.71e-05	1.36e-05	0.0909967	0	1	0	0	0	3	68	2	1	1	0	2156683	14.5841	0	0.254967	5	0.328323	1
hhcid20110077	2019009942	1	0	1	1	1	0	1	1	0	1	1	1	0	0.328001	0.0887829	0.136447	0.0475005	0	1	10000	0	9.21044	3	53	3	0	1	0	4392431	15.2954	0	0.600731	9	0.328323	3
hhcid20110077	2019009943	1	0	1	0	0	0	0	0	0	0	1	1	1	0.0828182	2.64e-05	9.69e-06	0.0646172	0	1	0	0	0	1	64	2	0	0	0	1758500	14.38	0	0.147472	5	0.328323	1
hhcid20110077	2019009946	0	0	0	0	0	0	1	1	0	1	1	1	1	4.01e-05	0.0887829	0.136447	0.0909967	1	1	11000	0	9.30574	3	50	3	1	1	0	3951600	15.1896	0	0.316266	6	0.328323	2
hhcid20110078	2013008646	0	0	0	0	0	0	0	1	0	0	0	1	1	4.01e-05	0.0887829	1.36e-05	0.0641299	0	1	0	0	0	1	44	4	0	1	0	2319000	14.6567	0	0.152967	3	0.22939	1
hhcid20110078	2019009956	0	0	0	0	0	0	0	0	0	1	1	1	1	4.01e-05	3.71e-05	0.0502962	0.0909967	0	1	0	0	0	2	52	4	0	0	0	2301210	14.6489	0	0.14137	4	0.22939	5
hhcid20110078	2015011209	1	0	0	0	0	0	0	0	0	1	1	1	1	0.0473832	2.64e-05	0.0357156	0.0646172	1	1	0	0	0	1	55	5	1	1	0	9938744	16.112	0	0.147742	5	0.22939	2
hhcid20110078	2017038978	1	1	1	1	1	0	1	1	1	1	1	1	0	0.285022	0.211198	0.0968915	0.0337303	1	1	0	0	0	5	30	2	1	0	0	3677803	15.1178	0	0.626842	11	0.22939	5
hhcid20110078	2013008649	1	1	0	0	0	0	0	0	0	0	1	1	1	0.140105	3.71e-05	1.36e-05	0.0909967	0	1	0	0	0	1	68	2	1	1	0	1522111	14.2356	0	0.231153	5	0.22939	1
hhcid20110078	2015011211	0	0	0	0	0	0	0	0	0	0	1	1	1	2.85e-05	2.64e-05	9.69e-06	0.0646172	1	1	0	0	0	2	59	2	1	1	0	7579255	15.8409	0	0.0646818	3	0.22939	1
hhcid20110078	2017038022	1	0	1	0	0	1	0	0	0	1	1	1	1	0.0828182	0.0524031	0.0357156	0.0646172	0	1	0	0	0	1	50	4	1	1	0	2343048	14.667	0	0.235554	7	0.22939	3
hhcid20110078	2017034021	1	0	1	0	0	0	0	0	0	0	1	1	0	0.116628	3.71e-05	1.36e-05	0.0475005	0	1	0	0	0	1	65	3	1	1	0	3667811	15.1151	0	0.164179	4	0.22939	1
hhcid20110078	2017014732	0	0	1	0	0	0	0	0	0	0	1	1	1	0.0499412	3.71e-05	1.36e-05	0.0909967	0	1	0	0	0	1	65	2	0	1	0	2597600	14.7701	0	0.140989	4	0.22939	1
hhcid20110078	2017015446	0	0	1	0	0	0	0	0	0	1	1	1	0	0.0354635	2.64e-05	0.0357156	0.0337303	0	1	0	0	0	1	45	3	1	1	0	4062836	15.2174	0	0.104936	4	0.22939	2
hhcid20110078	2015011215	0	0	1	0	0	0	1	1	0	1	0	1	1	0.0354635	0.0630452	0.0968915	0.045539	0	1	0	0	0	3	44	3	1	1	0	2720261	14.8162	0	0.240939	6	0.22939	3
hhcid20110078	2017000954	1	1	1	0	0	0	1	1	0	1	1	1	1	0.134925	0.0630452	0.0968915	0.0646172	0	1	0	0	0	1	40	3	0	0	0	2474468	14.7215	0	0.359479	9	0.22939	2
hhcid20110078	2015011226	1	1	1	1	1	0	1	0	0	1	1	1	1	0.285022	2.64e-05	0.0968915	0.0646172	0	1	0	0	0	4	34	6	1	1	1	2778560	14.8374	0	0.446557	10	0.22939	4
hhcid20110078	2017020303	0	0	1	0	0	0	0	0	0	1	1	1	0	0.0499412	3.71e-05	0.0502962	0.0475005	0	1	0	0	0	2	74	3	1	1	0	1602873	14.2873	0	0.147775	4	0.22939	3
hhcid20110078	2013008604	0	0	0	0	0	0	0	0	0	0	1	1	0	4.01e-05	3.71e-05	1.36e-05	0.0475005	0	1	0	0	0	1	71	2	0	1	0	3197791	14.978	0	0.0475914	2	0.22939	1
hhcid20110078	2013008640	1	1	1	0	0	0	1	0	0	1	1	1	1	0.190007	3.71e-05	0.136447	0.0909967	0	1	0	0	0	4	71	2	1	1	0	11300000	16.2411	0	0.417487	8	0.22939	3
hhcid20110079	2019010005	1	1	1	0	0	0	1	0	0	0	1	1	1	0.190007	3.71e-05	0.086164	0.0909967	0	1	0	0	0	1	75	2	0	1	0	1529302	14.2403	0	0.367204	7	0.21157	1
hhcid20110079	2019010003	0	0	0	0	0	0	0	0	0	0	1	1	0	4.01e-05	3.71e-05	1.36e-05	0.0475005	0	1	0	0	0	3	67	2	1	1	0	8350845	15.9379	0	0.0475914	2	0.21157	1
hhcid20110079	2019010001	1	0	1	0	0	0	0	0	0	1	1	1	0	0.116628	3.71e-05	0.0502962	0.0475005	0	1	0	0	0	1	60	5	1	1	0	906365	13.7172	0	0.214462	5	0.21157	2
hhcid20110079	2019009999	0	0	0	0	0	0	0	0	0	1	1	1	0	2.85e-05	2.64e-05	0.0357156	0.0337303	0	1	0	0	0	2	59	6	0	1	0	2855395	14.8647	0	0.0695008	3	0.21157	4
hhcid20110079	2019009998	1	0	1	0	0	0	0	0	0	0	1	1	0	0.116628	3.71e-05	1.36e-05	0.0475005	0	1	0	0	0	3	38	6	1	1	0	214021	12.2738	0	0.164179	4	0.21157	1
hhcid20110079	2019009997	1	1	1	1	1	1	1	0	0	1	1	1	1	0.40138	0.0737962	0.136447	0.0909967	0	1	0	0	0	3	65	4	1	1	0	6015359	15.6098	0	0.702619	11	0.21157	5
hhcid20110079	2019009996	0	0	0	0	0	0	0	0	0	0	1	1	0	2.85e-05	2.64e-05	9.69e-06	0.0337303	0	1	0	0	0	1	48	3	1	1	0	112031	11.6265	0	0.0337949	2	0.21157	1
hhcid20110079	2019009995	0	0	0	0	0	0	0	1	0	1	1	1	1	2.85e-05	0.0630452	0.0357156	0.0646172	0	1	0	0	0	1	62	3	1	1	0	904568	13.7152	0	0.163407	5	0.21157	2
hhcid20110079	2017024920	0	0	0	0	0	0	0	0	0	1	1	1	1	4.01e-05	3.71e-05	0.0502962	0.0909967	0	1	0	0	0	2	59	3	1	1	0	1350460	14.116	0	0.14137	4	0.21157	2
hhcid20110080	2017024452	1	1	1	0	0	1	1	0	0	1	1	1	1	0.134925	0.0524031	0.0968915	0.0646172	0	1	0	0	0	2	24	2	1	0	0	94878	11.4604	0	0.348836	9	0.283106	2
hhcid20110080	2017025754	1	0	0	1	0	0	0	1	0	1	1	1	1	0.164122	0.0887829	0.0502962	0.0909967	1	1	0	0	0	1	58	4	1	1	0	3550397	15.0826	0	0.394197	7	0.283106	2
hhcid20110080	2019010058	1	1	1	0	0	0	0	0	0	0	1	1	0	0.134925	2.64e-05	9.69e-06	0.0337303	0	1	0	0	0	2	55	3	0	1	0	6028289	15.612	0	0.168691	5	0.283106	1
hhcid20110080	2013008693	0	1	1	0	0	0	0	0	0	0	1	1	1	0.08757	2.64e-05	9.69e-06	0.0646172	1	1	0	0	0	2	43	5	1	1	1	3388400	15.0359	0	0.152223	5	0.283106	1
hhcid20110080	2013008708	1	0	1	1	0	1	1	1	0	1	1	1	1	0.151979	0.115422	0.0968915	0.0646172	1	1	0	0	0	3	33	4	0	1	1	4360796	15.2882	0	0.428909	10	0.283106	2
hhcid20110080	2019010033	1	1	1	1	0	0	0	1	0	1	1	1	0	0.287401	0.0887829	0.0502962	0.0475005	0	1	0	0	0	3	63	2	0	1	0	4916758	15.4082	0	0.473981	8	0.283106	2
hhcid20110080	2019010034	1	0	1	1	0	1	0	1	0	1	1	1	1	0.151979	0.115422	0.0357156	0.0646172	0	1	1000	0	6.90876	3	47	3	0	1	0	3360968	15.0277	0	0.367733	9	0.283106	3
hhcid20110080	2019010035	0	0	1	0	0	1	0	1	0	0	1	1	1	0.0499412	0.162542	1.36e-05	0.0909967	0	1	15000	0	9.61587	3	64	2	0	1	0	4914447	15.4077	0	0.303493	6	0.283106	1
hhcid20110080	2013008723	1	1	1	1	1	1	1	1	0	1	1	1	1	0.285022	0.115422	0.0968915	0.0646172	0	1	8090	0	8.99851	4	61	3	1	1	0	6068354	15.6186	0	0.561952	12	0.283106	3
hhcid20110080	2013008724	0	0	0	1	1	0	1	1	0	1	1	1	1	0.150126	0.0630452	0.0968915	0.0646172	0	1	0	0	0	3	54	3	0	1	0	5054876	15.4359	0	0.37468	8	0.283106	4
hhcid20110080	2019010057	0	0	1	0	0	0	1	0	0	1	1	1	1	0.0354635	2.64e-05	0.0968915	0.0646172	0	1	0	0	0	3	37	3	0	1	1	4084400	15.2227	0	0.196999	6	0.283106	2
hhcid20110080	2019010038	0	0	0	0	0	0	0	1	0	0	1	1	1	4.01e-05	0.0887829	1.36e-05	0.0909967	1	1	5000	0	8.51739	1	58	2	1	1	0	2713135	14.8136	0	0.179833	4	0.283106	1
hhcid20110080	2019010040	0	1	0	1	0	0	1	0	0	0	1	1	1	0.121295	2.64e-05	0.0611855	0.0646172	1	1	0	0	0	2	51	2	1	1	1	4451800	15.3088	1	0.247124	6	0.283106	1
hhcid20110080	2017032198	0	0	0	0	0	0	0	0	0	0	1	1	0	4.01e-05	3.71e-05	1.36e-05	0.0475005	0	1	0	0	0	1	62	3	1	1	0	3241050	14.9914	0	0.0475914	2	0.283106	1
hhcid20110080	2017008762	1	0	0	0	0	0	0	0	0	0	1	1	0	0.066727	3.71e-05	1.36e-05	0.0475005	0	1	0	0	0	1	60	3	1	1	0	4751030	15.3739	0	0.114278	3	0.283106	1
hhcid20110080	2017038064	0	0	0	0	0	0	0	0	0	0	1	1	1	4.01e-05	3.71e-05	1.36e-05	0.0909967	0	1	0	0	0	1	66	2	1	1	0	4204008	15.2515	0	0.0910876	3	0.283106	1
hhcid20110080	2019010042	1	1	0	0	0	1	0	1	0	1	1	1	0	0.140105	0.162542	0.0502962	0.0475005	0	1	0	0	0	2	66	3	1	1	0	4598001	15.3411	0	0.400444	7	0.283106	2
hhcid20110080	2015011310	0	0	1	0	0	0	0	0	0	0	1	1	1	0.0354635	2.64e-05	9.69e-06	0.0646172	0	1	0	0	0	2	69	3	0	1	0	5859580	15.5836	0	0.100117	4	0.283106	1
hhcid20110080	2015011266	1	1	1	0	0	0	0	1	0	1	1	1	1	0.134925	0.0630452	0.0357156	0.0646172	0	1	0	0	0	3	72	2	1	1	0	4747480	15.3731	0	0.298303	8	0.283106	2
hhcid20110080	2017015822	0	1	1	1	1	0	1	1	0	1	1	1	1	0.334693	0.0887829	0.136447	0.0909967	1	1	154000	1	11.9447	5	52	3	1	1	0	6490300	15.6858	0	0.650919	10	0.283106	5
hhcid20110080	2015011305	0	0	0	0	0	0	0	0	0	0	1	1	0	4.01e-05	3.71e-05	1.36e-05	0.0475005	0	1	0	0	0	1	75	2	0	1	0	4057142	15.216	0	0.0475914	2	0.283106	1
hhcid20110080	2017006133	0	0	0	0	0	0	0	0	0	0	1	1	0	4.01e-05	3.71e-05	1.36e-05	0.0475005	0	1	0	0	0	2	62	2	0	1	0	4180830	15.246	0	0.0475914	2	0.283106	1
hhcid20110080	2015011278	1	1	1	1	1	0	1	0	0	1	1	1	1	0.40138	3.71e-05	0.136447	0.0909967	0	1	0	0	0	3	66	2	1	1	0	2862274	14.8671	0	0.62886	10	0.283106	2
hhcid20110080	2019010044	0	0	1	0	0	0	0	1	0	0	1	1	1	0.0499412	0.0887829	1.36e-05	0.0909967	0	1	0	0	0	1	72	2	1	1	0	4293005	15.2725	0	0.229734	5	0.283106	1
hhcid20110080	2015011285	0	0	1	0	1	0	1	0	0	0	1	1	1	0.1164	2.64e-05	0.0611855	0.0646172	0	1	0	0	0	2	70	2	0	0	0	3708325	15.1261	0	0.242229	6	0.283106	1
hhcid20110080	2017010080	0	0	0	0	0	0	0	1	0	1	1	1	0	4.01e-05	0.0887829	0.0502962	0.0475005	0	1	0	0	0	3	72	1	0	0	0	3396196	15.0382	0	0.18662	4	0.283106	2
hhcid20110080	2019010043	1	0	1	0	0	0	1	1	0	0	1	1	1	0.116628	0.0887829	0.086164	0.0909967	0	1	0	0	0	2	64	5	0	1	0	3991332	15.1996	0	0.382572	7	0.283106	1
hhcid20110080	2019010051	0	0	0	0	0	1	0	1	0	1	1	1	0	4.01e-05	0.162542	0.0502962	0.0475005	1	1	0	0	0	3	57	2	1	1	0	5754911	15.5656	0	0.260379	5	0.283106	2
hhcid20110081	2019010098	1	1	1	1	1	1	1	0	0	1	1	1	0	0.285022	0.0524031	0.0968915	0.0337303	0	1	0	0	0	3	29	1	0	0	0	669400	13.4141	0	0.468047	10	0.257069	4
hhcid20110081	2019010099	0	0	0	0	0	0	1	0	0	0	1	1	1	2.85e-05	2.64e-05	0.0611855	0.0646172	0	1	0	0	0	4	86	2	0	1	0	2125700	14.5696	0	0.125858	4	0.257069	1
hhcid20110081	2019010100	1	0	1	0	0	0	1	0	0	1	1	1	1	0.0828182	2.64e-05	0.0968915	0.0646172	0	1	0	0	0	3	23	1	1	0	1	802600	13.5956	0	0.244353	7	0.257069	4
hhcid20110081	2019010102	1	1	1	1	1	0	1	1	0	1	1	1	1	0.40138	0.0887829	0.136447	0.0909967	0	1	0	0	0	5	80	2	1	1	0	6176349	15.6362	0	0.717606	11	0.257069	2
hhcid20110081	2019010104	0	0	1	0	0	0	0	0	0	0	1	1	1	0.0354635	2.64e-05	9.69e-06	0.0646172	0	1	0	0	0	1	80	1	0	0	0	66175	11.1001	0	0.100117	4	0.257069	1
hhcid20110081	2019010105	1	0	1	0	0	0	0	0	0	0	1	1	1	0.0828182	2.64e-05	9.69e-06	0.0646172	0	1	0	0	0	3	77	2	0	1	0	1971900	14.4945	0	0.147472	5	0.257069	1
hhcid20110081	2019010106	0	0	1	1	0	0	0	0	0	0	1	1	1	0.104624	2.64e-05	9.69e-06	0.0646172	0	1	0	0	0	4	81	2	1	1	0	3924500	15.1828	0	0.169277	5	0.257069	1
hhcid20110081	2015011329	0	0	0	0	0	0	0	0	0	1	1	1	1	2.85e-05	2.64e-05	0.0357156	0.0646172	0	1	0	0	0	3	70	3	0	0	0	4940500	15.413	0	0.100388	4	0.257069	2
hhcid20110081	2017035308	1	0	1	0	0	0	1	1	0	1	1	1	0	0.0828182	0.0630452	0.0968915	0.0337303	0	1	0	0	0	3	38	3	1	1	0	4363600	15.2888	0	0.276485	7	0.257069	2
hhcid20110081	2017033112	0	0	0	0	0	0	1	0	0	0	0	1	0	2.85e-05	2.64e-05	0.0611855	0.0146521	0	1	0	0	0	3	56	2	1	1	0	2062735	14.5395	0	0.0758925	2	0.257069	1
hhcid20110081	2015011343	1	1	1	0	1	1	0	0	0	1	1	1	1	0.215861	0.0524031	0.0357156	0.0646172	0	1	0	0	0	3	33	4	1	1	1	3701463	15.1242	0	0.368597	9	0.257069	3
hhcid20110081	2015011340	0	0	0	0	0	0	1	1	0	0	1	1	1	4.01e-05	0.0887829	0.086164	0.0909967	0	1	10000	1	9.21044	2	67	2	1	0	0	3040857	14.9276	0	0.265984	5	0.257069	1
hhcid20110081	2015011338	1	1	1	1	1	1	1	1	0	1	1	1	1	0.285022	0.115422	0.0968915	0.0646172	0	1	60000	0	11.0021	3	32	3	1	1	1	4541045	15.3287	0	0.561952	12	0.257069	2
hhcid20110081	2015011336	1	1	0	0	0	0	0	0	0	0	1	1	0	0.140105	3.71e-05	1.36e-05	0.0475005	1	1	0	0	0	2	42	3	0	0	1	3021100	14.9211	0	0.187657	4	0.257069	1
hhcid20110081	2015011327	0	0	0	0	0	0	0	0	0	0	1	1	1	2.85e-05	2.64e-05	9.69e-06	0.0646172	0	1	0	0	0	1	78	2	0	1	0	39000	10.5713	0	0.0646818	3	0.257069	1
hhcid20110081	2015011322	0	0	0	0	0	1	1	0	0	1	1	1	1	2.85e-05	0.0524031	0.0968915	0.0646172	0	1	0	0	0	3	35	4	1	1	0	2144679	14.5785	0	0.21394	6	0.257069	3
hhcid20110081	2015011317	0	0	1	1	1	0	0	1	0	1	1	1	1	0.185561	0.0630452	0.0357156	0.0646172	0	1	0	0	0	3	63	2	0	1	0	4758038	15.3753	0	0.348939	8	0.257069	3
hhcid20110081	2013008738	1	1	1	1	0	0	1	1	0	1	1	1	1	0.204085	0.0630452	0.0968915	0.0646172	0	1	10000	0	9.21044	3	46	3	1	1	0	2946597	14.8962	0	0.428639	10	0.257069	2
hhcid20110081	2013008751	1	1	0	0	0	0	0	0	0	0	0	1	0	0.0994897	2.64e-05	9.69e-06	0.0146521	0	1	0	0	0	1	78	1	0	0	0	1522280	14.2357	0	0.114178	3	0.257069	1
hhcid20110081	2013008755	0	0	0	0	0	0	0	0	0	0	1	1	1	2.85e-05	2.64e-05	9.69e-06	0.0646172	0	1	0	0	0	4	63	2	1	1	0	1085700	13.8977	0	0.0646818	3	0.257069	1
hhcid20110081	2013008758	1	1	1	1	0	0	1	1	0	1	1	1	1	0.204085	0.0630452	0.0968915	0.0646172	0	1	14500	0	9.58197	3	77	2	1	1	0	576290	13.2644	0	0.428639	10	0.257069	2
hhcid20110081	2013008760	1	0	0	0	0	0	0	0	0	0	1	1	1	0.066727	3.71e-05	1.36e-05	0.0909967	0	1	0	0	0	2	76	2	1	1	0	2273831	14.637	0	0.157774	4	0.257069	1
hhcid20110081	2013008769	1	0	1	0	0	1	0	0	0	0	1	1	1	0.116628	0.0737962	1.36e-05	0.0909967	0	1	0	0	0	1	60	2	1	1	0	2646847	14.7889	0	0.281435	6	0.257069	1
hhcid20110082	2013008780	0	0	0	0	0	0	0	0	0	1	0	1	0	4.01e-05	3.71e-05	0.0502962	0.0206337	0	1	0	0	0	2	60	4	0	1	0	3920516	15.1817	0	0.0710072	2	0.242806	3
hhcid20110082	2015011379	1	1	1	0	0	1	1	1	0	1	1	1	0	0.190007	0.162542	0.136447	0.0475005	0	1	0	0	0	3	64	3	1	1	0	3759317	15.1397	0	0.536496	9	0.242806	2
hhcid20110082	2015011377	1	1	1	1	1	1	0	1	0	1	1	1	1	0.40138	0.162542	0.0502962	0.0909967	0	1	0	0	0	3	41	5	1	1	1	3984738	15.198	0	0.705214	11	0.242806	3
hhcid20110082	2015011376	0	0	1	1	0	0	0	0	0	0	1	1	1	0.147336	3.71e-05	1.36e-05	0.0909967	0	1	0	0	0	1	26	4	1	0	1	3222452	14.9856	0	0.238383	5	0.242806	1
hhcid20110082	2015011372	0	0	1	1	0	1	1	0	0	1	1	1	1	0.104624	0.0524031	0.0968915	0.0646172	1	1	0	0	0	2	60	6	1	1	0	2770674	14.8346	0	0.318536	8	0.242806	5
hhcid20110082	2015011370	1	0	0	0	0	0	0	0	0	0	1	1	1	0.066727	3.71e-05	1.36e-05	0.0909967	0	1	0	0	0	1	71	2	1	1	0	1145510	13.9514	0	0.157774	4	0.242806	1
hhcid20110082	2019010132	0	0	1	0	0	0	0	0	0	0	1	1	0	0.0499412	3.71e-05	1.36e-05	0.0475005	0	1	0	0	0	2	54	2	0	1	0	2723672	14.8175	0	0.0974924	3	0.242806	1
hhcid20110082	2019010138	1	1	0	0	0	1	1	0	0	1	1	1	0	0.140105	0.0737962	0.136447	0.0475005	0	1	0	0	0	3	30	1	0	0	0	53799	10.893	0	0.397849	7	0.242806	3
hhcid20110082	2019010140	0	0	0	0	0	1	0	0	0	0	1	1	0	2.85e-05	0.0524031	9.69e-06	0.0337303	1	1	0	0	0	3	40	3	1	1	0	6235600	15.6458	0	0.0861716	3	0.242806	1
hhcid20110082	2017000397	0	0	1	0	0	1	1	0	0	1	1	1	1	0.0499412	0.0737962	0.136447	0.0909967	0	1	0	0	0	2	33	4	1	1	0	12300000	16.3259	0	0.351181	7	0.242806	3
hhcid20110082	2017001071	1	1	0	0	0	0	0	0	0	1	1	1	1	0.140105	3.71e-05	0.0502962	0.0909967	0	1	0	0	0	1	67	2	1	1	0	4201606	15.251	0	0.281436	6	0.242806	2
hhcid20110082	2015011365	0	0	1	0	0	1	0	0	0	1	1	1	1	0.0499412	0.0737962	0.0502962	0.0909967	1	1	0	0	0	2	58	3	1	1	0	9003120	16.0131	0	0.26503	6	0.242806	3
hhcid20110082	2017026179	0	0	0	0	0	0	0	0	0	0	1	1	1	4.01e-05	3.71e-05	1.36e-05	0.0909967	0	1	0	0	0	1	66	5	1	1	0	2168209	14.5894	0	0.0910876	3	0.242806	1
hhcid20110082	2015011366	0	0	0	0	0	0	1	1	0	0	1	1	1	4.01e-05	0.0887829	0.086164	0.0909967	0	1	0	0	0	3	71	2	1	1	0	2583900	14.7648	0	0.265984	5	0.242806	1
hhcid20110082	2017012269	0	0	1	0	0	0	1	0	0	1	1	1	1	0.0354635	2.64e-05	0.0968915	0.0646172	0	1	0	0	0	5	44	4	1	1	0	13400000	16.4074	0	0.196999	6	0.242806	3
hhcid20110082	2015011369	1	0	0	0	0	0	0	0	0	0	0	1	0	0.066727	3.71e-05	1.36e-05	0.0206337	0	1	0	0	0	1	69	3	0	0	0	3500213	15.0683	0	0.0874115	2	0.242806	1
hhcid20110082	2015011364	0	0	0	0	0	0	0	0	0	0	1	1	1	2.85e-05	2.64e-05	9.69e-06	0.0646172	0	1	0	0	0	1	81	1	1	0	0	2543200	14.7489	0	0.0646818	3	0.242806	1
hhcid20110082	2015011363	1	0	0	0	0	0	0	0	0	0	1	1	1	0.066727	3.71e-05	1.36e-05	0.0909967	1	1	0	0	0	2	56	3	0	1	0	4816111	15.3875	0	0.157774	4	0.242806	1
hhcid20110084	2017009440	1	0	0	0	0	1	1	0	0	1	1	1	1	0.066727	0.0737962	0.136447	0.0909967	0	1	0	0	0	2	52	4	1	1	0	2565527	14.7577	0	0.367966	7	0.211577	3
hhcid20110084	2017024914	0	0	1	1	0	0	0	0	0	1	1	1	1	0.147336	3.71e-05	0.0502962	0.0909967	1	1	0	0	0	3	61	2	1	1	0	7217387	15.792	0	0.288666	6	0.211577	3
hhcid20110084	2017029391	1	1	1	1	1	1	0	1	0	1	1	1	1	0.285022	0.115422	0.0357156	0.0646172	0	1	20000	0	9.90354	3	56	3	1	1	0	6993548	15.7605	0	0.500777	11	0.211577	2
hhcid20110084	2017034619	1	0	0	0	0	0	0	0	0	0	1	1	0	0.066727	3.71e-05	1.36e-05	0.0475005	0	1	0	0	0	1	42	4	1	1	0	3143214	14.9608	0	0.114278	3	0.211577	1
hhcid20110084	2019010195	0	1	0	0	0	0	0	0	0	0	1	1	0	0.052135	2.64e-05	9.69e-06	0.0337303	0	1	0	0	0	2	63	2	1	1	0	2199777	14.6039	0	0.0859014	3	0.211577	1
hhcid20110084	2019010193	1	0	1	0	0	0	0	0	0	0	1	1	0	0.0828182	2.64e-05	9.69e-06	0.0337303	0	1	0	0	0	4	87	1	1	0	0	1110000	13.9199	0	0.116585	4	0.211577	1
hhcid20110084	2017037155	0	0	0	0	1	0	0	1	0	0	1	1	0	0.0809652	0.0630452	9.69e-06	0.0337303	0	1	0	0	0	2	73	1	0	0	0	2516600	14.7384	0	0.17775	4	0.211577	1
hhcid20110084	2013008844	0	0	0	0	0	0	0	0	0	0	1	1	1	4.01e-05	3.71e-05	1.36e-05	0.0909967	0	1	0	0	0	3	64	2	0	1	0	2407623	14.6942	0	0.0910876	3	0.211577	1
hhcid20110084	2013008856	0	1	1	0	0	0	0	0	0	0	1	1	0	0.08757	2.64e-05	9.69e-06	0.0337303	0	1	0	0	0	1	78	2	1	0	0	6539888	15.6934	0	0.121336	4	0.211577	1
hhcid20110084	2013008862	0	0	0	0	0	0	0	0	0	0	1	1	0	2.85e-05	2.64e-05	9.69e-06	0.0337303	0	1	0	0	0	2	82	2	1	1	0	1768200	14.3855	0	0.0337949	2	0.211577	1
hhcid20110084	2013008866	1	0	1	0	0	0	0	0	0	0	1	1	1	0.116628	3.71e-05	1.36e-05	0.0909967	0	1	0	0	0	3	72	2	1	1	0	1855823	14.4338	0	0.207676	5	0.211577	1
hhcid20110084	2013008867	0	0	0	0	0	0	0	0	0	0	1	1	1	4.01e-05	3.71e-05	1.36e-05	0.0909967	0	1	0	0	0	3	60	3	1	1	0	1822335	14.4156	0	0.0910876	3	0.211577	1
hhcid20110084	2013008868	1	0	0	0	0	0	1	0	0	0	1	1	1	0.066727	3.71e-05	0.086164	0.0909967	1	1	0	0	0	4	50	3	0	1	0	1511735	14.2288	0	0.243925	5	0.211577	1
hhcid20110084	2019010196	1	0	0	1	1	0	1	1	0	1	1	1	0	0.2781	0.0887829	0.136447	0.0475005	0	1	0	0	0	3	40	3	0	1	0	2547116	14.7505	0	0.55083	8	0.211577	3
hhcid20110084	2019010202	1	0	1	0	0	0	0	0	0	0	1	1	0	0.116628	3.71e-05	1.36e-05	0.0475005	0	1	0	0	0	1	64	3	1	1	0	400723	12.901	0	0.164179	4	0.211577	1
hhcid20110084	2019010203	0	1	0	0	0	0	0	0	0	1	1	1	1	0.0734186	3.71e-05	0.0502962	0.0909967	0	1	0	0	0	3	23	1	0	0	0	40186	10.6013	0	0.214749	5	0.211577	4
hhcid20110084	2019010204	0	0	0	0	0	0	0	0	0	0	1	1	0	4.01e-05	3.71e-05	1.36e-05	0.0475005	0	1	0	0	0	3	78	1	1	0	0	2111600	14.563	0	0.0475914	2	0.211577	1
hhcid20110084	2019010206	0	0	1	0	0	0	0	0	0	0	1	1	0	0.0354635	2.64e-05	9.69e-06	0.0337303	0	1	0	0	0	2	79	2	1	1	1	2527100	14.7426	0	0.0692299	3	0.211577	1
hhcid20110084	2015011418	1	1	1	0	0	0	0	0	0	0	1	1	1	0.190007	3.71e-05	1.36e-05	0.0909967	0	1	0	0	0	2	42	5	0	1	0	2876242	14.872	0	0.281054	6	0.211577	1
hhcid20110084	2015011420	0	0	0	0	0	0	0	0	0	0	1	1	1	4.01e-05	3.71e-05	1.36e-05	0.0909967	0	1	0	0	0	3	65	3	1	1	0	4740492	15.3717	0	0.0910876	3	0.211577	1
hhcid20110084	2015011425	1	1	0	1	0	1	1	1	0	1	1	1	0	0.16865	0.115422	0.0968915	0.0337303	0	1	0	0	0	3	63	1	0	0	0	2743000	14.8246	0	0.414694	9	0.211577	2
hhcid20110084	2015011435	0	0	1	0	0	0	1	1	0	0	1	1	0	0.0354635	0.0630452	0.0611855	0.0337303	0	1	0	0	0	2	61	2	1	1	0	3072506	14.938	0	0.193425	5	0.211577	1
hhcid20110084	2015011440	1	0	1	0	0	0	0	0	0	1	1	1	1	0.0828182	2.64e-05	0.0357156	0.0646172	0	1	0	0	0	3	63	1	1	0	0	1621263	14.2987	0	0.183177	6	0.211577	3
hhcid20110084	2015011444	1	0	0	0	0	0	1	1	0	1	1	1	1	0.0473832	0.0630452	0.0968915	0.0646172	0	1	0	0	0	1	71	2	0	1	0	2814300	14.8502	0	0.271937	7	0.211577	3
hhcid20110084	2015011447	1	0	1	1	0	0	0	1	0	1	1	1	1	0.151979	0.0630452	0.0357156	0.0646172	0	1	0	0	0	2	72	2	0	1	0	2194000	14.6012	0	0.315357	8	0.211577	2
hhcid20110084	2017000277	1	0	1	0	0	1	0	1	0	0	1	1	1	0.0828182	0.115422	9.69e-06	0.0646172	0	1	0	0	0	2	37	4	1	1	1	837032	13.6376	0	0.262867	7	0.211577	1
hhcid20110085	2015011608	1	1	1	1	1	0	1	0	0	1	1	1	1	0.40138	3.71e-05	0.136447	0.0909967	0	1	0	0	0	3	45	3	1	1	0	2976241	14.9062	0	0.62886	10	0.330769	4
hhcid20110085	2015011639	1	0	1	0	0	0	1	1	0	1	1	1	1	0.0828182	0.0630452	0.0968915	0.0646172	0	1	0	0	0	3	26	3	0	1	1	7648000	15.8499	0	0.307372	8	0.330769	2
hhcid20110085	2017020830	1	1	1	1	1	1	1	1	0	1	1	1	1	0.285022	0.115422	0.0968915	0.0646172	1	1	0	0	0	4	40	3	1	1	1	6122200	15.6274	0	0.561952	12	0.330769	4
hhcid20110085	2015011634	1	1	1	0	0	1	0	0	0	1	1	1	1	0.134925	0.0524031	0.0357156	0.0646172	0	1	0	0	0	2	32	5	1	1	0	6009537	15.6089	0	0.287661	8	0.330769	3
hhcid20110085	2015011644	1	1	1	1	1	1	1	1	0	1	1	1	1	0.40138	0.162542	0.136447	0.0909967	1	1	10000	1	9.21044	3	28	3	0	1	1	5178947	15.4601	0	0.791365	12	0.330769	3
hhcid20110085	2015011647	1	0	0	0	0	1	0	0	0	0	1	1	0	0.0473832	0.0524031	9.69e-06	0.0337303	0	1	0	0	0	1	35	4	1	1	0	5987690	15.6052	0	0.133526	4	0.330769	1
hhcid20110085	2019010333	0	0	0	0	0	0	0	0	0	0	1	1	1	2.85e-05	2.64e-05	9.69e-06	0.0646172	1	1	0	0	0	3	52	2	0	1	1	2587745	14.7663	0	0.0646818	3	0.330769	1
hhcid20110085	2013009038	1	0	1	0	0	0	0	0	0	0	1	1	0	0.116628	3.71e-05	1.36e-05	0.0475005	0	1	0	0	0	1	75	2	1	1	0	2470480	14.7199	0	0.164179	4	0.330769	1
hhcid20110085	2017038734	1	1	1	1	0	0	0	0	0	1	1	1	1	0.204085	2.64e-05	0.0357156	0.0646172	0	1	0	0	0	1	48	3	1	1	0	2685400	14.8033	0	0.304444	8	0.330769	3
hhcid20110085	2019010343	1	0	1	0	0	1	1	0	0	1	1	1	1	0.116628	0.0737962	0.136447	0.0909967	1	1	0	0	0	3	43	3	1	1	0	3664650	15.1142	1	0.417868	8	0.330769	3
hhcid20110085	2019010347	1	0	0	1	0	0	1	0	0	0	0	1	0	0.164122	3.71e-05	0.086164	0.0206337	0	1	0	0	0	2	24	1	0	0	0	326812	12.6971	0	0.270956	4	0.330769	1
hhcid20110085	2017033076	0	0	0	0	0	1	0	0	0	1	1	1	1	2.85e-05	0.0524031	0.0357156	0.0646172	0	1	0	0	0	1	47	4	1	1	0	6904976	15.7477	0	0.152764	5	0.330769	3
hhcid20110085	2015011600	0	1	1	0	0	0	0	0	0	0	1	1	1	0.12332	3.71e-05	1.36e-05	0.0909967	0	1	0	0	0	1	61	5	1	1	0	4273949	15.2681	0	0.214367	5	0.330769	1
hhcid20110086	2019010376	0	1	1	0	0	1	0	1	0	1	1	1	1	0.08757	0.115422	0.0357156	0.0646172	1	1	0	0	0	1	40	6	0	1	1	7915144	15.8843	0	0.303325	8	0.343123	3
hhcid20110086	2019010374	1	1	0	1	0	1	1	1	0	1	1	1	1	0.16865	0.115422	0.0968915	0.0646172	1	1	20000	0	9.90354	4	39	3	1	1	1	5994820	15.6064	0	0.445581	10	0.343123	4
hhcid20110086	2019010372	1	0	1	0	0	1	0	1	0	1	1	1	1	0.0828182	0.115422	0.0357156	0.0646172	1	1	0	0	0	1	42	5	0	1	0	8958285	16.0081	0	0.298573	8	0.343123	2
hhcid20110086	2019010371	0	1	1	0	0	0	1	0	0	0	1	1	0	0.08757	2.64e-05	0.0611855	0.0337303	0	1	0	0	0	1	77	2	0	0	0	5246732	15.4731	0	0.182512	5	0.343123	1
hhcid20110086	2019010370	0	0	1	0	0	1	0	0	0	1	1	1	1	0.0354635	0.0524031	0.0357156	0.0646172	0	1	0	0	0	2	52	2	1	1	1	18000000	16.7037	0	0.188199	6	0.343123	5
hhcid20110086	2019010364	1	1	0	0	0	0	0	0	0	1	0	1	1	0.0994897	2.64e-05	0.0357156	0.045539	0	1	0	0	0	2	48	3	1	1	0	2083599	14.5496	0	0.180771	5	0.343123	3
hhcid20110086	2019010362	0	0	0	1	0	1	1	0	0	1	0	1	0	0.0691889	0.0524031	0.0968915	0.0146521	0	1	0	0	0	3	51	4	0	0	0	3746967	15.1365	0	0.233136	5	0.343123	3
hhcid20110086	2019010359	1	1	1	1	1	0	1	1	0	1	1	1	0	0.285022	0.0630452	0.0968915	0.0337303	1	1	50000	1	10.8198	3	46	5	0	1	0	5579319	15.5346	0	0.478689	10	0.343123	4
hhcid20110086	2013009081	0	0	1	0	0	0	0	1	0	0	1	1	0	0.0499412	0.0887829	1.36e-05	0.0475005	0	1	70000	0	11.1563	1	59	2	1	1	0	9681478	16.0857	0	0.186238	4	0.343123	1
hhcid20110086	2017035406	1	1	1	1	0	1	1	1	0	0	1	1	0	0.204085	0.115422	0.0611855	0.0337303	0	1	20000	0	9.90354	3	47	3	1	1	0	13200000	16.3949	0	0.414423	9	0.343123	1
hhcid20110086	2017030911	0	1	1	1	0	1	1	1	0	1	1	1	1	0.15673	0.115422	0.0968915	0.0646172	1	1	0	1	0	2	54	2	0	0	0	19300000	16.7777	0	0.433661	10	0.343123	3
hhcid20110086	2017028587	0	0	1	1	0	0	1	1	0	1	1	1	0	0.147336	0.0887829	0.136447	0.0475005	0	1	0	0	0	3	61	2	0	1	0	3225145	14.9865	0	0.420066	7	0.343123	2
hhcid20110086	2017026231	1	1	1	1	1	1	1	1	0	1	1	1	1	0.285022	0.115422	0.0968915	0.0646172	0	1	0	0	0	3	26	1	1	0	1	578919	13.2689	0	0.561952	12	0.343123	3
hhcid20110086	2017018878	0	1	0	0	0	1	0	0	0	0	1	1	1	0.052135	0.0524031	9.69e-06	0.0646172	0	1	0	0	0	2	29	2	1	1	0	5201425	15.4644	0	0.169165	5	0.343123	1
hhcid20110086	2017004286	1	0	0	1	0	0	1	0	0	1	0	1	0	0.116544	2.64e-05	0.0968915	0.0146521	0	1	0	0	0	3	53	6	1	1	0	8027155	15.8983	0	0.228114	5	0.343123	3
hhcid20110086	2017000673	0	0	0	1	0	1	1	1	0	1	1	1	0	0.0691889	0.115422	0.0968915	0.0337303	0	1	0	0	0	1	45	3	1	1	0	5335802	15.49	0	0.315233	7	0.343123	3
hhcid20110086	2015011696	0	1	1	1	1	1	0	0	0	1	1	1	1	0.237667	0.0524031	0.0357156	0.0646172	0	1	0	0	0	3	49	3	0	1	0	4428474	15.3036	0	0.390403	9	0.343123	2
hhcid20110086	2015011695	1	0	0	0	0	0	0	0	0	1	1	1	1	0.066727	3.71e-05	0.0502962	0.0909967	0	1	0	0	0	1	71	6	1	1	0	6313887	15.6583	0	0.208057	5	0.343123	2
hhcid20110086	2015011691	1	0	1	1	1	1	1	1	0	1	1	1	0	0.328001	0.162542	0.136447	0.0475005	0	1	20000	0	9.90354	3	34	4	1	1	1	4859451	15.3964	0	0.67449	10	0.343123	3
hhcid20110086	2015011674	0	0	1	1	0	0	0	1	0	1	1	1	0	0.104624	0.0630452	0.0357156	0.0337303	0	1	10500	0	9.25923	3	44	3	1	1	0	12000000	16.3038	0	0.237115	6	0.343123	3
hhcid20110086	2015011649	0	1	1	1	1	1	1	1	0	1	1	1	1	0.237667	0.115422	0.0968915	0.0646172	1	1	7500	0	8.92279	2	44	3	0	1	0	6990224	15.76	0	0.514598	11	0.343123	4
hhcid20110086	2013009096	1	0	1	1	1	1	0	1	0	1	1	1	0	0.232915	0.115422	0.0357156	0.0337303	1	1	0	0	0	2	36	4	0	1	0	6414757	15.6741	0	0.417783	9	0.343123	2
hhcid20110086	2013009101	0	1	0	1	0	1	1	1	0	1	1	1	1	0.121295	0.115422	0.0968915	0.0646172	1	1	0	0	0	2	37	3	1	1	1	3716598	15.1283	0	0.398226	9	0.343123	3
hhcid20110086	2013009118	1	1	1	1	1	0	1	0	0	1	1	1	1	0.285022	2.64e-05	0.0968915	0.0646172	0	1	0	0	0	3	38	3	1	1	0	10700000	16.1825	0	0.446557	10	0.343123	3
hhcid20110086	2013009121	0	0	1	0	0	1	0	1	0	1	1	1	1	0.0354635	0.115422	0.0357156	0.0646172	1	1	0	0	0	2	35	5	1	1	1	6959665	15.7556	0	0.251218	7	0.343123	3
hhcid20110087	2015011711	1	1	1	1	1	1	1	1	0	1	1	1	1	0.285022	0.115422	0.0968915	0.0646172	1	1	10550	0	9.26398	3	41	3	1	1	0	4050171	15.2143	0	0.561952	12	0.265343	3
hhcid20110087	2017009910	1	0	0	0	0	0	0	1	0	0	1	1	0	0.066727	0.0887829	1.36e-05	0.0475005	0	1	0	0	0	3	66	2	1	1	0	5012601	15.4275	0	0.203024	4	0.265343	1
hhcid20110087	2019010420	1	1	1	1	0	0	1	1	0	1	1	1	1	0.287401	0.0887829	0.136447	0.0909967	0	1	0	0	0	2	64	2	1	1	0	1674239	14.3309	0	0.603627	10	0.265343	2
hhcid20110087	2015011715	0	1	0	0	0	0	0	0	0	0	1	1	1	0.0734186	3.71e-05	1.36e-05	0.0909967	0	1	0	0	0	1	70	3	0	1	0	2612152	14.7757	0	0.164466	4	0.265343	1
hhcid20110087	2015011714	0	0	1	0	0	0	0	0	0	0	1	1	1	0.0499412	3.71e-05	1.36e-05	0.0909967	0	1	0	0	0	2	67	2	1	1	0	2874200	14.8713	0	0.140989	4	0.265343	1
hhcid20110087	2015011712	1	1	1	1	0	0	0	1	0	1	1	1	1	0.287401	0.0887829	0.0502962	0.0909967	0	1	0	0	0	4	73	2	1	1	0	2011377	14.5143	0	0.517477	9	0.265343	3
hhcid20110087	2013009134	0	0	1	0	0	0	0	0	0	0	1	1	1	0.0354635	2.64e-05	9.69e-06	0.0646172	0	1	0	0	0	1	50	2	1	1	0	7928427	15.886	0	0.100117	4	0.265343	1
hhcid20110087	2013009129	0	0	0	0	0	0	0	0	0	0	1	1	0	4.01e-05	3.71e-05	1.36e-05	0.0475005	0	1	0	0	0	1	71	2	1	1	0	1993170	14.5052	0	0.0475914	2	0.265343	1
hhcid20110087	2013009124	1	0	1	0	0	0	0	0	0	0	1	1	0	0.116628	3.71e-05	1.36e-05	0.0475005	0	1	0	0	0	1	59	2	1	1	0	133536	11.8021	0	0.164179	4	0.265343	1
hhcid20110087	2015011703	1	0	1	0	0	0	0	0	0	0	1	1	1	0.116628	3.71e-05	1.36e-05	0.0909967	1	1	0	0	0	1	43	3	1	1	0	4974134	15.4198	0	0.207676	5	0.265343	1
hhcid20110087	2015011708	1	0	1	0	0	0	0	0	0	0	1	1	1	0.116628	3.71e-05	1.36e-05	0.0909967	0	1	0	0	0	2	67	2	1	1	0	341589	12.7414	0	0.207676	5	0.265343	1
hhcid20110090	2019011433	0	0	0	0	0	0	0	0	0	0	1	1	1	4.01e-05	3.71e-05	1.36e-05	0.0909967	0	0	0	0	0	1	54	1	0	1	0	218198	12.2932	0	0.0910876	3	0.171452	1
hhcid20110090	2019011423	0	1	0	0	0	0	0	0	0	0	1	1	0	0.0734186	3.71e-05	1.36e-05	0.0475005	0	0	0	0	0	2	69	2	1	1	0	116250	11.6635	0	0.12097	3	0.171452	1
hhcid20110090	2019011425	1	1	1	0	0	0	0	0	0	0	0	1	0	0.190007	3.71e-05	1.36e-05	0.0206337	0	0	0	0	0	4	82	2	1	1	1	80484	11.2958	0	0.210691	4	0.171452	1
hhcid20110090	2019011426	1	0	1	0	0	0	0	0	0	0	0	1	1	0.116628	3.71e-05	1.36e-05	0.0641299	0	0	0	0	0	1	43	3	1	1	0	610694	13.3224	0	0.180809	4	0.171452	1
hhcid20110090	2019011427	0	0	1	0	0	0	0	0	0	0	0	1	0	0.0499412	3.71e-05	1.36e-05	0.0206337	0	0	0	0	0	1	56	4	1	1	0	88024	11.3854	0	0.0706257	2	0.171452	1
hhcid20110090	2013009883	0	0	0	0	0	0	0	0	0	1	0	1	1	4.01e-05	3.71e-05	0.0502962	0.0641299	0	0	0	0	0	2	47	4	1	1	0	331300	12.7108	0	0.114503	3	0.171452	3
hhcid20110090	2019011431	0	0	0	0	0	0	0	1	0	0	0	1	1	4.01e-05	0.0887829	1.36e-05	0.0641299	0	0	0	0	0	1	37	4	1	1	0	153670	11.9426	0	0.152967	3	0.171452	1
hhcid20110090	2019011420	1	0	1	0	0	1	0	1	0	1	0	1	0	0.0828182	0.115422	0.0357156	0.0146521	0	0	0	0	0	2	43	4	1	1	0	343525	12.747	0	0.248608	6	0.171452	4
hhcid20110090	2019011419	1	0	1	0	0	0	0	0	0	1	1	1	0	0.116628	3.71e-05	0.0502962	0.0475005	0	0	0	0	0	3	57	2	1	1	0	889356	13.6982	0	0.214462	5	0.171452	2
hhcid20110090	2019011418	1	0	0	0	0	1	0	0	0	1	0	1	1	0.0473832	0.0524031	0.0357156	0.045539	0	0	0	0	0	3	64	5	1	1	0	617500	13.3334	0	0.181041	5	0.171452	3
hhcid20110090	2017036290	0	0	1	0	0	0	1	0	0	1	1	1	1	0.0499412	3.71e-05	0.136447	0.0909967	0	0	0	0	0	2	70	2	1	1	0	822242	13.6198	0	0.277422	6	0.171452	3
hhcid20110090	2015012986	0	0	1	0	0	0	0	0	0	0	1	1	1	0.0499412	3.71e-05	1.36e-05	0.0909967	0	0	0	0	0	2	81	1	1	0	1	466250	13.0525	0	0.140989	4	0.171452	1
hhcid20110090	2019011411	0	0	1	0	0	0	0	0	0	0	1	1	0	0.0499412	3.71e-05	1.36e-05	0.0475005	0	0	0	0	0	1	68	2	1	1	0	123000	11.72	0	0.0974924	3	0.171452	1
hhcid20110090	2019011412	1	0	1	0	0	1	1	0	0	0	1	1	1	0.116628	0.0737962	0.086164	0.0909967	0	0	0	0	0	1	49	2	1	1	0	501600	13.1256	0	0.367585	7	0.171452	1
hhcid20110090	2019011416	0	1	0	0	0	0	0	0	0	1	0	1	0	0.052135	2.64e-05	0.0357156	0.0146521	0	0	0	0	0	1	45	3	1	1	0	234400	12.3648	0	0.102529	3	0.171452	3
hhcid20110091	2017037100	1	0	0	0	0	1	0	0	0	0	1	1	1	0.0473832	0.0524031	9.69e-06	0.0646172	0	0	0	0	0	2	52	3	0	1	0	101400	11.5268	0	0.164413	5	0.132233	1
hhcid20110091	2019011452	1	0	1	0	0	0	0	0	0	1	1	1	1	0.0828182	2.64e-05	0.0357156	0.0646172	0	0	0	0	0	2	59	3	1	1	0	194100	12.1761	0	0.183177	6	0.132233	2
hhcid20110091	2019011435	0	0	0	0	0	0	0	0	0	0	1	1	0	4.01e-05	3.71e-05	1.36e-05	0.0475005	0	0	0	0	0	1	52	2	1	1	0	87839	11.3833	0	0.0475914	2	0.132233	1
hhcid20110091	2019011447	1	0	1	0	0	0	0	0	0	1	1	1	0	0.0828182	2.64e-05	0.0357156	0.0337303	1	0	0	0	0	3	62	2	1	1	0	396418	12.8902	0	0.15229	5	0.132233	2
hhcid20110091	2013009907	0	0	1	0	0	0	0	0	0	1	1	1	0	0.0354635	2.64e-05	0.0357156	0.0337303	0	0	0	0	0	1	72	4	1	1	0	266242	12.4922	0	0.104936	4	0.132233	2
hhcid20110091	2017001809	0	0	1	0	0	0	0	0	0	0	1	1	1	0.0499412	3.71e-05	1.36e-05	0.0909967	0	0	0	0	0	2	60	6	1	1	0	483500	13.0888	0	0.140989	4	0.132233	1
hhcid20110093	2019011581	1	0	1	0	0	0	0	0	0	1	0	1	0	0.0828182	2.64e-05	0.0357156	0.0146521	0	0	0	0	0	2	29	4	1	1	0	2104530	14.5596	0	0.133212	4	0.135138	3
hhcid20110093	2019011579	0	0	0	0	0	0	0	0	0	0	1	1	0	4.01e-05	3.71e-05	1.36e-05	0.0475005	0	0	0	0	0	1	69	1	1	0	0	333646	12.7178	0	0.0475914	2	0.135138	1
hhcid20110093	2019011578	1	0	0	0	0	0	0	0	0	0	1	1	1	0.066727	3.71e-05	1.36e-05	0.0909967	0	0	0	0	0	1	73	1	1	0	0	151500	11.9284	0	0.157774	4	0.135138	1
hhcid20110093	2019011577	0	0	1	0	0	0	0	0	0	0	1	1	1	0.0354635	2.64e-05	9.69e-06	0.0646172	0	0	0	0	0	1	66	6	1	1	0	427787	12.9664	0	0.100117	4	0.135138	1
hhcid20110093	2017009436	0	0	1	0	0	0	0	0	0	0	0	1	1	0.0499412	3.71e-05	1.36e-05	0.0641299	0	0	0	0	0	1	44	4	1	1	0	233700	12.3618	0	0.114122	3	0.135138	1
hhcid20110093	2019011573	0	0	0	0	0	0	0	0	0	0	0	1	1	4.01e-05	3.71e-05	1.36e-05	0.0641299	0	0	0	0	0	1	44	5	1	1	0	1677900	14.3331	0	0.0642208	2	0.135138	1
hhcid20110093	2019011574	1	0	1	0	0	0	0	0	0	0	1	1	1	0.116628	3.71e-05	1.36e-05	0.0909967	0	0	0	0	0	1	74	5	1	1	0	1278494	14.0612	0	0.207676	5	0.135138	1
hhcid20110093	2019011576	0	0	0	0	0	0	0	0	0	0	1	1	0	2.85e-05	2.64e-05	9.69e-06	0.0337303	0	0	0	0	0	2	55	6	1	1	0	2040378	14.5287	0	0.0337949	2	0.135138	1
hhcid20110093	2015013142	0	0	1	0	0	0	0	0	0	0	1	1	1	0.0499412	3.71e-05	1.36e-05	0.0909967	0	0	0	0	0	1	65	6	1	1	0	652740	13.3889	0	0.140989	4	0.135138	1
hhcid20110093	2019011572	0	0	1	0	0	0	0	0	0	0	1	1	0	0.0499412	3.71e-05	1.36e-05	0.0475005	0	0	0	0	0	1	68	2	1	1	0	197692	12.1945	0	0.0974924	3	0.135138	1
hhcid20110093	2019011571	0	1	1	0	0	0	0	0	0	0	1	1	1	0.12332	3.71e-05	1.36e-05	0.0909967	0	0	0	0	0	1	58	2	1	1	0	2233000	14.6189	0	0.214367	5	0.135138	1
hhcid20110093	2019011570	0	0	0	0	0	0	0	0	0	1	1	1	1	4.01e-05	3.71e-05	0.0502962	0.0909967	0	0	0	0	0	1	66	5	1	1	0	563036	13.2411	0	0.14137	4	0.135138	3
hhcid20110093	2019011567	0	0	1	0	0	0	1	0	0	0	1	1	0	0.0499412	3.71e-05	0.086164	0.0475005	0	0	0	0	0	4	81	2	1	1	0	214673	12.2769	0	0.183643	4	0.135138	1
hhcid20110093	2019011566	0	0	1	0	0	0	0	0	0	0	0	1	1	0.0499412	3.71e-05	1.36e-05	0.0641299	0	0	0	0	0	1	50	2	1	1	0	841000	13.6424	0	0.114122	3	0.135138	1
hhcid20110093	2019011565	1	1	1	0	0	0	0	0	0	0	1	1	1	0.190007	3.71e-05	1.36e-05	0.0909967	0	0	0	0	0	1	48	5	1	1	0	1115350	13.9247	0	0.281054	6	0.135138	1
hhcid20110093	2019011564	0	0	1	0	0	0	0	0	0	1	1	1	1	0.0499412	3.71e-05	0.0502962	0.0909967	0	0	0	0	0	1	44	2	1	1	0	667582	13.4114	0	0.191271	5	0.135138	2
hhcid20110093	2019011562	0	0	1	0	0	0	0	0	0	0	1	1	1	0.0499412	3.71e-05	1.36e-05	0.0909967	0	0	0	0	0	1	67	2	0	1	0	318600	12.6717	0	0.140989	4	0.135138	1
hhcid20110093	2019011561	0	0	0	0	0	0	0	0	0	0	0	1	1	4.01e-05	3.71e-05	1.36e-05	0.0641299	0	0	0	0	0	1	70	2	1	1	0	307400	12.6359	0	0.0642208	2	0.135138	1
hhcid20110093	2019011583	0	0	0	0	0	0	0	0	0	0	1	1	0	4.01e-05	3.71e-05	1.36e-05	0.0475005	0	0	0	0	0	1	56	6	1	1	0	409000	12.9215	0	0.0475914	2	0.135138	1
hhcid20110093	2019011585	0	0	1	0	0	0	1	0	0	0	1	1	1	0.0499412	3.71e-05	0.086164	0.0909967	0	0	0	0	0	2	80	2	1	1	0	77200	11.2542	0	0.227139	5	0.135138	1
hhcid20110094	2019011602	0	0	0	0	0	0	0	0	0	0	1	1	1	4.01e-05	3.71e-05	1.36e-05	0.0909967	0	0	0	0	0	2	79	2	1	1	0	97920	11.4919	0	0.0910876	3	0.155183	1
hhcid20110094	2019011603	1	0	0	0	0	0	0	0	0	1	1	1	1	0.066727	3.71e-05	0.0502962	0.0909967	0	0	0	0	0	3	68	1	1	0	0	214888	12.2779	0	0.208057	5	0.155183	2
hhcid20110094	2019011604	0	0	0	0	0	0	0	0	0	0	1	1	1	4.01e-05	3.71e-05	1.36e-05	0.0909967	0	0	0	0	0	1	47	2	1	1	0	673125	13.4197	0	0.0910876	3	0.155183	1
hhcid20110094	2019011589	0	0	0	0	0	0	0	0	0	0	1	1	1	4.01e-05	3.71e-05	1.36e-05	0.0909967	0	0	0	0	0	1	55	5	1	1	0	577775	13.2669	0	0.0910876	3	0.155183	1
hhcid20110094	2019011586	0	0	1	0	0	0	0	0	0	0	1	1	1	0.0499412	3.71e-05	1.36e-05	0.0909967	0	0	0	0	0	1	67	2	1	1	0	399837	12.8988	0	0.140989	4	0.155183	1
hhcid20110094	2019011591	0	1	1	0	0	0	0	0	0	0	1	1	0	0.12332	3.71e-05	1.36e-05	0.0475005	0	0	0	0	0	1	68	1	0	0	0	588100	13.2846	0	0.170871	4	0.155183	1
hhcid20110094	2019011590	1	0	1	0	0	0	0	0	0	0	1	1	0	0.116628	3.71e-05	1.36e-05	0.0475005	0	0	0	0	0	1	67	2	1	1	0	310200	12.645	0	0.164179	4	0.155183	1
hhcid20110094	2019011598	1	0	1	0	0	0	0	0	0	1	1	1	0	0.116628	3.71e-05	0.0502962	0.0475005	0	0	0	0	0	1	57	1	1	0	0	300300	12.6125	0	0.214462	5	0.155183	2
hhcid20110094	2019011593	0	0	0	0	0	0	0	0	0	0	1	1	1	4.01e-05	3.71e-05	1.36e-05	0.0909967	0	0	0	0	0	2	53	2	1	1	0	990700	13.8062	0	0.0910876	3	0.155183	1
hhcid20110094	2015013169	0	0	1	0	0	0	0	0	0	0	1	1	1	0.0499412	3.71e-05	1.36e-05	0.0909967	0	0	0	0	0	2	54	2	1	1	0	600500	13.3055	0	0.140989	4	0.155183	1
hhcid20110094	2019011601	0	1	1	0	0	0	0	1	0	0	1	1	1	0.12332	0.0887829	1.36e-05	0.0909967	0	0	0	0	0	3	51	2	1	1	0	485427	13.0928	0	0.303113	6	0.155183	1
hhcid20110095	2017035440	0	1	0	0	0	0	0	0	0	0	1	1	0	0.0734186	3.71e-05	1.36e-05	0.0475005	0	0	0	0	0	1	53	2	0	1	0	264200	12.4845	0	0.12097	3	0.184016	1
hhcid20110095	2019011606	0	0	1	0	0	0	0	0	0	0	1	1	0	0.0499412	3.71e-05	1.36e-05	0.0475005	0	0	0	0	0	1	50	3	1	1	0	576400	13.2646	0	0.0974924	3	0.184016	1
hhcid20110095	2019011610	0	0	0	0	0	0	0	0	0	0	1	1	1	4.01e-05	3.71e-05	1.36e-05	0.0909967	0	0	0	0	0	1	61	2	0	1	0	540700	13.2006	0	0.0910876	3	0.184016	1
hhcid20110095	2019011616	0	0	0	0	0	0	0	0	0	1	1	1	1	4.01e-05	3.71e-05	0.0502962	0.0909967	1	0	0	0	0	3	49	3	1	1	1	689180	13.4433	0	0.14137	4	0.184016	2
hhcid20110095	2019011617	0	0	1	0	0	0	0	0	0	0	1	1	1	0.0499412	3.71e-05	1.36e-05	0.0909967	0	0	0	0	0	1	79	2	1	1	0	419500	12.9468	0	0.140989	4	0.184016	1
hhcid20110095	2019011619	1	0	0	0	0	0	0	0	0	1	1	1	1	0.066727	3.71e-05	0.0502962	0.0909967	0	0	0	0	0	1	63	2	1	1	0	705139	13.4662	0	0.208057	5	0.184016	2
hhcid20110095	2019011621	0	0	1	0	0	0	1	0	0	0	1	1	1	0.0499412	3.71e-05	0.086164	0.0909967	0	0	0	0	0	3	54	2	1	1	0	970900	13.786	0	0.227139	5	0.184016	1
hhcid20110095	2019011622	0	0	1	0	0	0	0	0	0	0	1	1	0	0.0499412	3.71e-05	1.36e-05	0.0475005	0	0	0	0	0	1	70	2	1	1	0	137966	11.8348	0	0.0974924	3	0.184016	1
hhcid20110095	2019011625	1	1	1	0	0	0	1	0	0	0	1	1	0	0.190007	3.71e-05	0.086164	0.0475005	0	0	0	0	0	2	54	2	1	1	0	931900	13.745	0	0.323708	6	0.184016	1
hhcid20110095	2019011627	0	0	0	0	0	0	1	0	0	1	1	1	1	4.01e-05	3.71e-05	0.136447	0.0909967	0	0	0	0	0	3	49	1	1	0	0	1238900	14.0297	0	0.22752	5	0.184016	2
hhcid20110095	2019011629	0	0	1	0	0	0	1	0	0	1	0	1	1	0.0499412	3.71e-05	0.136447	0.0641299	0	0	0	0	0	4	63	2	1	1	0	159833	11.9819	0	0.250555	5	0.184016	2
hhcid20110095	2013010092	1	0	0	0	0	1	0	0	0	1	1	1	1	0.066727	0.0737962	0.0502962	0.0909967	0	0	0	0	0	1	49	3	1	1	0	1255969	14.0434	0	0.281816	6	0.184016	3
hhcid20110096	2017011803	0	0	1	0	0	0	0	0	0	0	1	1	1	0.0499412	3.71e-05	1.36e-05	0.0909967	0	0	0	0	0	1	68	2	1	1	0	1088413	13.9002	0	0.140989	4	0.165108	1
hhcid20110096	2019011646	0	0	1	0	0	0	0	0	0	0	0	1	0	0.0354635	2.64e-05	9.69e-06	0.0146521	0	0	0	0	0	1	37	3	1	1	0	435000	12.9831	0	0.0501517	2	0.165108	1
hhcid20110096	2019011647	1	0	1	0	0	0	1	0	0	0	1	1	1	0.116628	3.71e-05	0.086164	0.0909967	0	0	0	0	0	2	51	2	1	1	0	790600	13.5806	0	0.293826	6	0.165108	1
hhcid20110096	2019011648	1	0	0	0	0	0	0	0	0	0	1	1	0	0.066727	3.71e-05	1.36e-05	0.0475005	1	0	0	0	0	1	58	2	1	1	1	460271	13.0396	0	0.114278	3	0.165108	1
hhcid20110096	2017024180	0	1	1	0	0	0	0	0	0	1	0	1	0	0.12332	3.71e-05	0.0502962	0.0206337	0	0	0	0	0	1	63	3	1	1	0	321500	12.6808	0	0.194287	4	0.165108	2
hhcid20110096	2019011630	1	0	0	0	0	0	1	0	0	0	1	1	1	0.066727	3.71e-05	0.086164	0.0909967	0	0	0	0	0	2	54	2	1	1	0	433000	12.9785	0	0.243925	5	0.165108	1
hhcid20110096	2019011644	0	0	0	0	0	0	0	0	0	0	1	1	1	4.01e-05	3.71e-05	1.36e-05	0.0909967	0	0	0	0	0	1	69	5	1	1	0	2205742	14.6066	0	0.0910876	3	0.165108	1
hhcid20110096	2019011634	0	0	1	0	0	0	0	0	0	0	1	1	1	0.0354635	2.64e-05	9.69e-06	0.0646172	0	0	0	0	0	1	50	2	1	1	0	931151	13.7442	0	0.100117	4	0.165108	1
hhcid20110096	2019011633	0	0	0	0	0	0	0	0	0	0	1	1	1	4.01e-05	3.71e-05	1.36e-05	0.0909967	0	0	0	0	0	1	52	2	1	1	0	895070	13.7047	0	0.0910876	3	0.165108	1
hhcid20110096	2015013221	1	1	1	0	0	0	0	0	0	1	1	1	1	0.190007	3.71e-05	0.0502962	0.0909967	0	0	0	0	0	1	74	1	1	0	0	439200	12.9927	0	0.331336	7	0.165108	2
hhcid20110097	2019011659	0	0	1	0	0	0	0	0	0	0	1	1	0	0.0499412	3.71e-05	1.36e-05	0.0475005	0	0	0	0	0	1	66	2	1	1	0	356840	12.7851	0	0.0974924	3	0.132349	1
hhcid20110097	2019011671	0	0	0	0	0	0	0	0	0	0	1	1	0	4.01e-05	3.71e-05	1.36e-05	0.0475005	0	0	0	0	0	1	81	2	1	1	0	223790	12.3185	0	0.0475914	2	0.132349	1
hhcid20110097	2019011675	1	0	1	0	0	0	1	0	0	1	1	1	1	0.0828182	2.64e-05	0.0968915	0.0646172	1	0	0	0	0	2	57	1	0	1	0	1382258	14.1392	0	0.244353	7	0.132349	3
hhcid20110097	2019011653	0	0	0	0	0	0	0	0	0	0	1	1	1	4.01e-05	3.71e-05	1.36e-05	0.0909967	0	0	0	0	0	1	51	2	1	1	0	644067	13.3756	0	0.0910876	3	0.132349	1
hhcid20110097	2019011651	0	0	0	0	0	0	0	0	0	0	1	1	0	4.01e-05	3.71e-05	1.36e-05	0.0475005	0	0	0	0	0	2	63	2	1	1	0	309800	12.6437	0	0.0475914	2	0.132349	1
hhcid20110097	2019011650	0	0	0	0	0	0	0	0	0	0	1	1	1	2.85e-05	2.64e-05	9.69e-06	0.0646172	0	0	0	0	0	1	55	5	1	1	0	1686790	14.3383	0	0.0646818	3	0.132349	1
hhcid20110097	2019011654	0	0	1	0	0	0	0	0	0	0	0	1	1	0.0499412	3.71e-05	1.36e-05	0.0641299	0	0	0	0	0	1	51	2	1	1	0	798187	13.5901	0	0.114122	3	0.132349	1
hhcid20110097	2015013234	1	0	0	1	0	1	0	1	0	0	1	1	0	0.116544	0.115422	9.69e-06	0.0337303	0	0	0	0	0	1	48	5	1	1	0	17000000	16.6505	0	0.265706	6	0.132349	1
hhcid20110097	2019011656	1	0	1	0	0	0	0	0	0	1	1	1	1	0.116628	3.71e-05	0.0502962	0.0909967	1	0	0	0	0	3	61	2	1	1	0	835886	13.6363	0	0.257958	6	0.132349	2
hhcid20110097	2019011677	0	0	0	0	0	1	0	0	0	0	1	1	1	4.01e-05	0.0737962	1.36e-05	0.0909967	0	0	0	0	0	1	66	5	1	1	0	1458264	14.1928	0	0.164847	4	0.132349	1
hhcid20110097	2019011678	1	0	1	0	0	0	0	0	0	1	0	1	1	0.116628	3.71e-05	0.0502962	0.0641299	0	0	0	0	0	1	51	2	1	1	0	473500	13.0679	0	0.231091	5	0.132349	2
hhcid20110097	2019011652	0	0	0	0	0	0	0	0	0	0	1	1	0	4.01e-05	3.71e-05	1.36e-05	0.0475005	0	0	0	0	0	1	68	2	1	1	0	688100	13.4417	0	0.0475914	2	0.132349	1
hhcid20110097	2019011673	0	1	1	0	0	0	0	0	0	0	1	1	0	0.12332	3.71e-05	1.36e-05	0.0475005	1	0	0	0	0	1	65	2	1	1	0	500354	13.1231	0	0.170871	4	0.132349	1
hhcid20110097	2019011672	0	0	1	0	0	0	0	0	0	1	1	1	1	0.0354635	2.64e-05	0.0357156	0.0646172	0	0	0	0	0	2	79	4	1	1	0	590720	13.2891	0	0.135823	5	0.132349	2
hhcid20110097	2019011660	0	0	0	0	0	0	0	0	0	0	1	1	1	2.85e-05	2.64e-05	9.69e-06	0.0646172	0	0	0	0	0	1	51	2	1	1	0	1107060	13.9172	0	0.0646818	3	0.132349	1
hhcid20110097	2019011658	0	0	0	0	0	0	0	0	0	0	1	1	0	2.85e-05	2.64e-05	9.69e-06	0.0337303	0	0	0	0	0	1	53	5	1	1	0	2253475	14.628	0	0.0337949	2	0.132349	1
hhcid20110097	2019011670	1	0	1	0	0	0	0	1	0	1	0	1	1	0.116628	0.0887829	0.0502962	0.0641299	0	0	0	0	0	2	49	2	1	1	0	834313	13.6344	0	0.319837	6	0.132349	2
hhcid20110097	2019011669	1	0	0	0	0	0	0	0	0	1	0	1	1	0.066727	3.71e-05	0.0502962	0.0641299	0	0	0	0	0	1	59	2	1	1	0	3745000	15.1359	0	0.18119	4	0.132349	3
hhcid20110097	2019011668	0	0	0	0	0	0	1	0	0	0	1	1	1	2.85e-05	2.64e-05	0.0611855	0.0646172	1	0	0	0	0	1	66	5	1	1	0	3930960	15.1844	0	0.125858	4	0.132349	1
hhcid20110097	2019011667	0	0	0	0	0	0	0	0	0	0	1	1	0	2.85e-05	2.64e-05	9.69e-06	0.0337303	0	0	0	0	0	1	61	2	1	1	0	5126827	15.45	0	0.0337949	2	0.132349	1
hhcid20110097	2019011666	1	0	1	0	0	1	0	0	0	0	0	1	1	0.0828182	0.0524031	9.69e-06	0.045539	0	0	0	0	0	1	56	6	1	1	0	2178600	14.5942	0	0.18077	5	0.132349	1
hhcid20110097	2019011665	0	0	0	0	0	0	0	0	0	0	0	1	1	4.01e-05	3.71e-05	1.36e-05	0.0641299	0	0	0	0	0	1	76	2	1	1	0	4011800	15.2048	0	0.0642208	2	0.132349	1
hhcid20110097	2019011662	0	0	0	0	0	0	0	0	0	1	0	1	0	2.85e-05	2.64e-05	0.0357156	0.0146521	0	0	0	0	0	1	49	3	0	1	0	326900	12.6974	0	0.0504226	2	0.132349	3
hhcid20110097	2019011657	0	0	1	0	0	0	0	0	0	0	1	1	1	0.0499412	3.71e-05	1.36e-05	0.0909967	1	0	0	0	0	1	70	2	1	1	0	81300	11.3059	0	0.140989	4	0.132349	1
hhcid20110100	2019011708	1	0	1	0	0	0	0	1	0	0	1	1	1	0.116628	0.0887829	1.36e-05	0.0909967	0	0	0	0	0	1	74	1	1	0	0	171100	12.05	0	0.296421	6	0.132008	1
hhcid20110100	2019011715	0	0	0	0	0	0	0	0	0	0	1	1	1	4.01e-05	3.71e-05	1.36e-05	0.0909967	0	0	0	0	0	1	54	2	1	1	0	53107	10.8801	0	0.0910876	3	0.132008	1
hhcid20110100	2019011714	1	0	1	0	0	0	0	0	0	0	0	1	1	0.116628	3.71e-05	1.36e-05	0.0641299	0	0	0	0	0	1	50	3	1	1	0	995852	13.8113	0	0.180809	4	0.132008	1
hhcid20110100	2019011717	0	0	0	0	0	0	0	0	0	0	1	1	1	4.01e-05	3.71e-05	1.36e-05	0.0909967	0	0	0	0	0	1	70	2	1	1	0	131550	11.7872	0	0.0910876	3	0.132008	1
hhcid20110100	2019011709	0	0	1	0	0	0	0	0	0	1	1	1	1	0.0499412	3.71e-05	0.0502962	0.0909967	0	0	0	0	0	1	66	2	1	1	0	412000	12.9288	0	0.191271	5	0.132008	3
hhcid20110100	2019011716	0	0	0	0	0	0	0	0	0	0	0	1	0	4.01e-05	3.71e-05	1.36e-05	0.0206337	0	0	0	0	0	1	66	2	1	1	0	38716	10.564	0	0.0207246	1	0.132008	1
hhcid20110100	2019011713	0	0	0	0	0	0	0	0	0	0	0	1	0	4.01e-05	3.71e-05	1.36e-05	0.0206337	0	0	0	0	0	1	75	2	1	1	0	29715	10.2994	0	0.0207246	1	0.132008	1
hhcid20110100	2019011704	1	0	1	0	0	0	0	0	0	0	1	1	0	0.116628	3.71e-05	1.36e-05	0.0475005	0	0	0	0	0	1	78	2	1	1	0	335100	12.7222	0	0.164179	4	0.132008	1
hhcid20110100	2019011706	0	0	0	0	0	0	0	0	0	0	1	1	1	4.01e-05	3.71e-05	1.36e-05	0.0909967	0	0	0	0	0	1	62	2	1	1	0	82540	11.321	0	0.0910876	3	0.132008	1
hhcid20110100	2019011707	1	0	0	0	0	0	0	0	0	0	1	1	0	0.066727	3.71e-05	1.36e-05	0.0475005	0	0	0	0	0	1	67	2	1	1	0	30020	10.3096	0	0.114278	3	0.132008	1
hhcid20110100	2017037586	0	0	1	0	0	0	1	0	0	1	1	1	1	0.0354635	2.64e-05	0.0968915	0.0646172	0	0	0	0	0	1	50	2	1	1	0	1604000	14.288	0	0.196999	6	0.132008	2
hhcid20110100	2019011718	0	0	1	0	0	1	0	0	0	1	1	1	1	0.0354635	0.0524031	0.0357156	0.0646172	0	0	0	0	0	3	56	2	1	1	0	508935	13.1401	0	0.188199	6	0.132008	2
hhcid20110100	2019011699	0	0	1	0	0	0	0	0	0	0	1	1	0	0.0354635	2.64e-05	9.69e-06	0.0337303	0	0	0	0	0	1	77	2	1	1	0	227934	12.3368	0	0.0692299	3	0.132008	1
hhcid20110101	2017012052	0	0	0	0	0	0	0	0	0	0	1	1	1	4.01e-05	3.71e-05	1.36e-05	0.0909967	0	0	0	0	0	1	65	1	0	0	0	2127493	14.5705	0	0.0910876	3	0.192042	1
hhcid20110101	2017002154	0	0	0	0	0	0	0	0	0	0	1	1	1	4.01e-05	3.71e-05	1.36e-05	0.0909967	0	0	0	0	0	1	66	5	0	1	0	2145914	14.5791	0	0.0910876	3	0.192042	1
hhcid20110101	2015013325	1	1	0	0	0	0	0	0	0	0	1	1	1	0.140105	3.71e-05	1.36e-05	0.0909967	1	0	0	0	0	1	53	2	1	1	0	1787971	14.3966	0	0.231153	5	0.192042	1
hhcid20110101	2019011736	1	1	1	0	0	1	0	1	0	0	1	1	1	0.190007	0.162542	1.36e-05	0.0909967	0	0	0	0	0	2	50	3	1	1	0	7862851	15.8777	0	0.443559	8	0.192042	1
hhcid20110101	2019011737	0	0	0	0	0	0	0	0	0	0	1	1	1	4.01e-05	3.71e-05	1.36e-05	0.0909967	0	0	0	0	0	2	70	6	1	1	0	2271242	14.6358	0	0.0910876	3	0.192042	1
hhcid20110101	2019011738	1	1	1	1	1	1	1	1	0	1	1	1	1	0.40138	0.162542	0.136447	0.0909967	1	0	0	0	0	3	43	4	1	1	0	1563838	14.2627	0	0.791365	12	0.192042	3
hhcid20110101	2019011739	0	0	0	0	0	0	0	0	0	0	0	1	0	2.85e-05	2.64e-05	9.69e-06	0.0146521	0	0	0	0	0	1	81	2	1	1	0	3151900	14.9635	0	0.0147167	1	0.192042	1
hhcid20110101	2019011740	0	0	0	0	0	0	0	0	0	0	0	1	1	4.01e-05	3.71e-05	1.36e-05	0.0641299	0	0	0	0	0	2	66	5	0	1	0	1704661	14.3489	0	0.0642208	2	0.192042	1
hhcid20110101	2019011741	0	0	0	0	0	0	0	0	0	0	1	1	1	4.01e-05	3.71e-05	1.36e-05	0.0909967	0	0	0	0	0	1	63	2	1	1	0	1763336	14.3827	0	0.0910876	3	0.192042	1
hhcid20110101	2019011742	0	0	0	0	0	0	0	0	0	0	1	1	1	4.01e-05	3.71e-05	1.36e-05	0.0909967	0	0	0	0	0	1	63	2	1	1	0	1719582	14.3576	0	0.0910876	3	0.192042	1
hhcid20110101	2019011743	1	1	1	0	0	1	0	0	0	0	0	1	0	0.190007	0.0737962	1.36e-05	0.0206337	0	0	0	0	0	1	71	5	1	0	0	1500700	14.2214	0	0.28445	5	0.192042	1
hhcid20110101	2019011744	1	0	1	0	0	0	0	0	0	0	1	1	0	0.116628	3.71e-05	1.36e-05	0.0475005	0	0	0	0	0	1	52	4	1	1	0	928098	13.7409	0	0.164179	4	0.192042	1
hhcid20110101	2019011745	0	0	1	0	0	0	1	0	0	1	1	1	1	0.0354635	2.64e-05	0.0968915	0.0646172	1	0	0	0	0	3	51	5	1	1	0	2317400	14.656	0	0.196999	6	0.192042	2
hhcid20110101	2019011746	0	1	0	0	0	0	0	0	0	0	1	1	0	0.0734186	3.71e-05	1.36e-05	0.0475005	0	0	0	0	0	1	47	4	1	1	0	2288800	14.6435	0	0.12097	3	0.192042	1
hhcid20110101	2019011751	0	0	0	0	0	0	0	0	0	0	0	1	1	4.01e-05	3.71e-05	1.36e-05	0.0641299	0	0	0	0	0	1	50	4	1	1	0	1034830	13.8498	0	0.0642208	2	0.192042	1
hhcid20110101	2019011752	0	1	1	1	0	0	0	1	0	1	1	1	0	0.220714	0.0887829	0.0502962	0.0475005	0	0	0	0	0	5	55	4	1	1	0	2097980	14.5565	0	0.407294	7	0.192042	5
hhcid20110101	2019011753	1	0	1	0	0	0	0	0	0	0	1	1	1	0.0828182	2.64e-05	9.69e-06	0.0646172	1	0	0	0	0	1	44	5	1	1	0	5058379	15.4366	0	0.147472	5	0.192042	1
hhcid20110101	2019011754	0	0	0	0	0	0	0	0	0	1	1	1	1	4.01e-05	3.71e-05	0.0502962	0.0909967	0	0	0	0	0	1	64	5	1	1	0	2508915	14.7354	0	0.14137	4	0.192042	2
hhcid20110101	2019011755	0	0	0	0	0	0	0	0	0	0	1	1	0	4.01e-05	3.71e-05	1.36e-05	0.0475005	0	0	0	0	0	1	69	2	1	1	0	1516497	14.2319	0	0.0475914	2	0.192042	1
hhcid20110101	2019011756	1	0	1	0	0	1	1	0	0	1	1	1	0	0.0828182	0.0524031	0.0968915	0.0337303	0	0	0	0	0	2	48	3	1	1	0	1241473	14.0318	0	0.265843	7	0.192042	5
hhcid20110102	2017035772	1	0	0	0	0	0	1	0	0	1	1	1	1	0.0473832	2.64e-05	0.0968915	0.0646172	0	0	0	0	0	3	55	5	1	1	0	3301336	15.0098	0	0.208918	6	0.170105	2
hhcid20110102	2019011766	0	0	0	0	0	0	0	0	0	0	0	1	0	4.01e-05	3.71e-05	1.36e-05	0.0206337	1	0	0	0	0	2	63	2	1	1	0	876200	13.6834	0	0.0207246	1	0.170105	1
hhcid20110102	2019011776	0	0	0	0	0	1	0	0	0	0	1	1	0	4.01e-05	0.0737962	1.36e-05	0.0475005	0	0	0	0	0	1	72	5	1	1	0	3215097	14.9834	0	0.121351	3	0.170105	1
hhcid20110102	2017022013	0	1	1	0	0	0	0	0	0	1	0	1	1	0.12332	3.71e-05	0.0502962	0.0641299	1	0	0	0	0	3	61	5	1	1	0	1409468	14.1587	0	0.237783	5	0.170105	2
hhcid20110102	2019011771	1	1	0	0	0	0	0	0	0	0	1	1	1	0.140105	3.71e-05	1.36e-05	0.0909967	0	0	0	0	0	2	74	2	1	1	0	1050001	13.8643	0	0.231153	5	0.170105	1
hhcid20110102	2019011767	0	0	0	0	0	0	0	0	0	0	0	1	0	2.85e-05	2.64e-05	9.69e-06	0.0146521	0	0	0	0	0	1	46	5	1	1	0	3284845	15.0048	0	0.0147167	1	0.170105	1
hhcid20110102	2017025202	0	0	0	0	0	1	0	0	0	0	1	1	0	2.85e-05	0.0524031	9.69e-06	0.0337303	0	0	0	0	0	1	64	5	1	1	0	1111283	13.921	0	0.0861716	3	0.170105	1
hhcid20110102	2017015304	0	1	1	0	0	0	1	1	0	1	1	1	1	0.12332	0.0887829	0.136447	0.0909967	0	0	0	0	0	2	45	3	1	1	0	1772338	14.3878	0	0.439546	8	0.170105	2
hhcid20110102	2017015241	1	1	1	0	0	0	1	0	0	1	1	1	1	0.190007	3.71e-05	0.136447	0.0909967	1	0	0	0	0	3	49	4	0	1	0	3634356	15.1059	0	0.417487	8	0.170105	2
hhcid20110102	2019011775	0	0	1	0	0	0	0	0	0	0	1	1	0	0.0499412	3.71e-05	1.36e-05	0.0475005	0	0	0	0	0	2	26	3	1	1	0	124292	11.7304	0	0.0974924	3	0.170105	1
hhcid20110102	2019011773	0	0	1	0	0	0	0	0	0	0	1	1	0	0.0499412	3.71e-05	1.36e-05	0.0475005	0	0	0	0	0	1	69	2	1	1	0	2372268	14.6794	0	0.0974924	3	0.170105	1
hhcid20110102	2017015363	1	0	0	0	0	1	0	0	0	0	1	1	1	0.066727	0.0737962	1.36e-05	0.0909967	1	0	0	0	0	2	36	6	1	1	1	2990558	14.911	0	0.231534	5	0.170105	1
hhcid20110102	2019011768	0	0	0	0	0	0	0	0	0	0	1	1	1	4.01e-05	3.71e-05	1.36e-05	0.0909967	0	0	0	0	0	1	51	5	1	1	0	3391353	15.0367	0	0.0910876	3	0.170105	1
hhcid20110102	2013010269	1	1	1	0	0	1	0	0	0	0	0	1	0	0.190007	0.0737962	1.36e-05	0.0206337	0	0	0	0	0	2	53	3	1	1	0	2708792	14.812	0	0.28445	5	0.170105	1
hhcid20110102	2017028290	1	1	1	0	0	1	0	0	0	0	1	1	1	0.190007	0.0737962	1.36e-05	0.0909967	0	0	0	0	0	1	53	5	1	1	0	3002407	14.9149	0	0.354813	7	0.170105	1
hhcid20110102	2019011787	0	0	0	0	0	0	0	0	0	0	0	1	0	4.01e-05	3.71e-05	1.36e-05	0.0206337	0	0	0	0	0	2	57	3	0	1	0	2267645	14.6342	0	0.0207246	1	0.170105	1
hhcid20110102	2019011786	0	0	0	0	0	0	0	0	0	1	1	1	1	2.85e-05	2.64e-05	0.0357156	0.0646172	0	0	0	0	0	1	76	5	1	1	0	5533729	15.5264	0	0.100388	4	0.170105	2
hhcid20110102	2015013356	0	0	0	0	0	0	0	0	0	0	0	1	1	2.85e-05	2.64e-05	9.69e-06	0.045539	0	0	0	0	0	1	50	4	1	1	0	1721150	14.3585	0	0.0456036	2	0.170105	1
hhcid20110102	2019011769	0	0	0	0	0	0	0	0	0	0	0	1	1	4.01e-05	3.71e-05	1.36e-05	0.0641299	0	0	0	0	0	1	57	2	1	1	0	229822	12.3451	0	0.0642208	2	0.170105	1
hhcid20110102	2017038545	0	0	0	0	0	0	0	0	0	0	0	1	0	2.85e-05	2.64e-05	9.69e-06	0.0146521	0	0	0	0	0	1	70	4	1	1	0	666085	13.4092	0	0.0147167	1	0.170105	1
hhcid20110102	2017038488	1	1	1	0	0	0	1	0	0	1	1	1	1	0.190007	3.71e-05	0.136447	0.0909967	1	0	0	0	0	2	26	1	0	0	1	679500	13.4291	0	0.417487	8	0.170105	2
hhcid20110102	2017035930	0	0	0	0	0	0	0	0	0	0	0	1	0	4.01e-05	3.71e-05	1.36e-05	0.0206337	0	0	0	0	0	1	47	3	1	1	0	672037	13.4181	0	0.0207246	1	0.170105	1
hhcid20110102	2019011770	1	0	1	0	0	0	1	0	0	0	1	1	1	0.116628	3.71e-05	0.086164	0.0909967	0	0	0	0	0	4	56	1	1	0	0	890976	13.7001	0	0.293826	6	0.170105	1
hhcid20110105	2017001310	0	1	1	0	1	1	0	1	0	1	1	1	1	0.168507	0.115422	0.0357156	0.0646172	1	1	10000	0	9.21044	2	57	3	1	1	0	8269355	15.9281	0	0.384261	9	0.325217	3
hhcid20110105	2017000601	0	0	1	0	0	0	0	1	0	1	1	1	1	0.0354635	0.0630452	0.0357156	0.0646172	0	1	0	0	0	2	75	2	1	1	0	5564200	15.5319	0	0.198842	6	0.325217	3
hhcid20110105	2019011872	0	1	1	0	0	0	0	0	0	1	1	1	1	0.08757	2.64e-05	0.0357156	0.0646172	0	1	0	0	0	2	23	1	0	0	1	3047562	14.9299	0	0.187929	6	0.325217	3
hhcid20110105	2019011871	1	0	1	0	0	0	1	0	0	0	1	1	1	0.0828182	2.64e-05	0.0611855	0.0646172	0	1	0	0	0	3	82	2	1	1	1	2005301	14.5113	0	0.208647	6	0.325217	1
hhcid20110105	2019011870	1	1	1	0	0	0	1	0	0	0	1	1	1	0.134925	2.64e-05	0.0611855	0.0646172	0	1	0	0	0	2	75	2	1	1	0	3144200	14.9611	0	0.260754	7	0.325217	1
hhcid20110105	2019011868	1	1	1	1	1	0	1	1	0	1	1	1	1	0.40138	0.0887829	0.136447	0.0909967	0	1	0	0	0	1	40	3	0	1	1	9215657	16.0364	0	0.717606	11	0.325217	3
hhcid20110105	2019011867	0	1	1	1	1	1	1	1	0	1	1	1	1	0.237667	0.115422	0.0968915	0.0646172	0	1	0	0	0	3	69	3	1	1	0	5449864	15.5111	0	0.514598	11	0.325217	4
hhcid20110105	2019011864	0	0	0	0	0	1	0	1	0	0	1	1	1	2.85e-05	0.115422	9.69e-06	0.0646172	0	1	0	0	0	2	83	2	1	1	1	699000	13.4574	0	0.180077	5	0.325217	1
hhcid20110105	2019011860	0	0	1	1	1	0	1	1	0	1	1	1	1	0.185561	0.0630452	0.0968915	0.0646172	1	1	0	0	0	3	43	3	1	1	1	6509742	15.6888	0	0.410115	9	0.325217	2
hhcid20110105	2019011859	1	0	1	0	0	1	0	1	0	1	1	1	1	0.0828182	0.115422	0.0357156	0.0646172	0	1	35000	0	10.4631	4	46	3	0	1	1	2648754	14.7896	0	0.298573	8	0.325217	5
hhcid20110105	2019011855	1	0	1	1	0	0	0	1	0	1	1	1	1	0.151979	0.0630452	0.0357156	0.0646172	0	1	0	0	0	5	62	2	0	1	0	3314930	15.0139	0	0.315357	8	0.325217	5
hhcid20110105	2019011854	1	0	1	0	0	0	0	0	0	0	1	1	1	0.0828182	2.64e-05	9.69e-06	0.0646172	0	1	0	0	0	2	79	2	1	1	1	2178787	14.5943	0	0.147472	5	0.325217	1
hhcid20110105	2019011852	0	1	1	0	0	1	1	0	0	1	1	1	0	0.08757	0.0524031	0.0968915	0.0337303	0	1	0	0	0	3	35	3	1	1	0	3428152	15.0475	0	0.270595	7	0.325217	4
hhcid20110105	2019011851	1	0	1	0	0	1	1	0	0	1	1	1	1	0.116628	0.0737962	0.136447	0.0909967	0	1	0	0	0	3	28	4	0	1	1	3990385	15.1994	0	0.417868	8	0.325217	3
hhcid20110105	2019011847	0	0	0	0	0	0	0	0	0	0	1	1	1	2.85e-05	2.64e-05	9.69e-06	0.0646172	0	1	0	0	0	1	67	2	1	1	0	2338870	14.6652	0	0.0646818	3	0.325217	1
hhcid20110105	2019011843	0	1	1	0	0	1	0	0	0	1	1	1	1	0.08757	0.0524031	0.0357156	0.0646172	1	1	0	0	0	1	27	2	0	0	1	1624100	14.3005	0	0.240306	7	0.325217	2
hhcid20110105	2019011840	1	1	1	1	1	0	0	1	0	1	1	1	0	0.40138	0.0887829	0.0502962	0.0475005	0	1	0	0	0	4	81	5	1	1	1	3072884	14.9381	0	0.587959	9	0.325217	5
hhcid20110105	2013010343	1	0	1	1	1	1	1	1	0	1	1	1	0	0.232915	0.115422	0.0968915	0.0337303	1	1	17560	0	9.77344	3	36	3	1	1	0	1358369	14.1218	0	0.478959	10	0.325217	3
hhcid20110105	2013010344	1	0	1	0	0	0	0	0	0	1	1	1	1	0.0828182	2.64e-05	0.0357156	0.0646172	0	1	0	0	0	1	74	2	0	1	0	1220000	14.0144	0	0.183177	6	0.325217	3
hhcid20110105	2017033201	1	0	1	0	0	0	1	1	1	0	1	1	1	0.0828182	0.211198	0.0611855	0.0646172	0	1	0	0	0	3	62	2	0	1	0	2590181	14.7672	0	0.419819	8	0.325217	1
hhcid20110105	2017037123	1	0	1	0	0	0	0	1	0	1	1	1	1	0.0828182	0.0630452	0.0357156	0.0646172	0	1	0	0	0	3	82	1	0	0	1	8963902	16.0087	0	0.246196	7	0.325217	2
hhcid20110105	2017028537	1	1	1	0	1	1	0	1	0	1	1	1	1	0.303985	0.162542	0.0502962	0.0909967	0	1	150000	1	11.9184	5	45	3	1	1	0	1847705	14.4295	0	0.60782	10	0.325217	3
hhcid20110105	2017022109	1	1	1	1	1	1	1	0	0	1	1	1	1	0.285022	0.0524031	0.0968915	0.0646172	0	1	0	0	0	3	33	5	0	1	1	3669900	15.1157	0	0.498934	11	0.325217	2
hhcid20110105	2017007376	1	0	0	0	0	0	0	0	0	0	1	1	1	0.0473832	2.64e-05	9.69e-06	0.0646172	0	1	0	0	0	1	81	1	0	0	0	1275800	14.0591	0	0.112036	4	0.325217	1
hhcid20110105	2017008018	0	0	0	0	0	0	0	0	0	1	1	1	0	4.01e-05	3.71e-05	0.0502962	0.0475005	0	1	0	0	0	1	60	2	1	1	0	1853244	14.4324	0	0.0978739	3	0.325217	5
hhcid20110105	2015013445	1	1	1	0	0	0	1	1	0	1	1	1	1	0.190007	0.0887829	0.136447	0.0909967	0	1	10000	1	9.21044	3	66	2	1	1	0	4050982	15.2145	0	0.506233	9	0.325217	2
hhcid20110105	2015013479	1	0	0	1	0	0	1	1	0	1	1	1	1	0.116544	0.0630452	0.0968915	0.0646172	0	1	0	0	0	1	78	2	1	1	0	1887100	14.4505	0	0.341098	8	0.325217	2
hhcid20110105	2017009845	0	1	1	0	1	1	1	0	0	1	1	1	1	0.168507	0.0524031	0.0968915	0.0646172	0	1	0	0	0	3	29	3	0	1	1	6542217	15.6938	0	0.382418	9	0.325217	3
hhcid20110105	2015013482	1	0	1	0	0	1	0	1	0	1	1	1	1	0.0828182	0.115422	0.0357156	0.0646172	0	1	0	0	0	1	56	2	0	0	0	2178333	14.5941	0	0.298573	8	0.325217	2
hhcid20110105	2017016438	0	1	1	0	0	0	1	0	0	0	1	1	1	0.12332	3.71e-05	0.086164	0.0909967	0	1	0	0	0	2	70	2	1	1	0	2022759	14.52	0	0.300517	6	0.325217	1
hhcid20110105	2017020517	0	1	0	0	0	0	0	0	0	0	1	1	0	0.0734186	3.71e-05	1.36e-05	0.0475005	0	1	0	0	0	2	65	1	0	1	0	1620100	14.298	0	0.12097	3	0.325217	1
hhcid20110105	2017003116	1	0	0	0	0	0	1	1	0	1	1	1	1	0.066727	0.0887829	0.136447	0.0909967	0	1	0	0	0	2	60	3	0	1	0	2144075	14.5782	0	0.382953	7	0.325217	2
hhcid20110105	2017001588	0	0	1	1	1	0	0	1	0	1	1	1	1	0.185561	0.0630452	0.0357156	0.0646172	0	1	0	0	0	3	55	2	1	0	0	2932811	14.8915	0	0.348939	8	0.325217	3
hhcid20110108	2015013614	0	0	1	1	0	0	0	1	0	1	1	1	1	0.104624	0.0630452	0.0357156	0.0646172	1	1	0	0	0	3	36	5	0	1	1	19400000	16.7824	0	0.268002	7	0.283784	4
hhcid20110108	2013010487	1	0	1	0	0	1	0	0	0	0	1	1	0	0.0828182	0.0524031	9.69e-06	0.0337303	0	1	0	0	0	1	49	2	0	0	0	93711.7	11.448	0	0.168961	5	0.283784	1
hhcid20110108	2017017595	0	1	1	1	1	1	1	1	0	1	1	1	0	0.237667	0.115422	0.0968915	0.0337303	0	1	0	0	0	3	62	6	0	1	0	14700000	16.5037	0	0.483711	10	0.283784	4
hhcid20110108	2017029739	1	0	1	0	0	0	0	0	0	1	1	1	0	0.116628	3.71e-05	0.0502962	0.0475005	0	1	0	0	0	3	57	2	1	1	0	250561	12.4315	0	0.214462	5	0.283784	3
hhcid20110109	2015014027	1	1	1	1	1	1	0	1	0	1	1	1	0	0.285022	0.115422	0.0357156	0.0337303	1	1	20800	0	9.94276	3	33	5	1	1	1	4777738	15.3795	0	0.46989	10	0.288694	3
hhcid20110109	2017007881	1	0	1	0	0	0	0	0	0	0	1	1	1	0.0828182	2.64e-05	9.69e-06	0.0646172	1	1	0	0	0	2	56	2	1	1	0	1221194	14.0153	0	0.147472	5	0.288694	1
hhcid20110109	2017009557	0	1	1	0	0	1	0	1	0	1	1	1	1	0.08757	0.115422	0.0357156	0.0646172	1	1	0	0	0	3	56	2	1	1	0	2229267	14.6172	0	0.303325	8	0.288694	2
hhcid20110109	2017027789	0	1	0	0	0	0	0	1	0	1	1	1	1	0.052135	0.0630452	0.0357156	0.0646172	1	1	0	0	0	2	49	3	1	1	1	4400607	15.2973	0	0.215513	6	0.288694	2
hhcid20110109	2017027831	0	0	0	0	0	0	1	0	0	1	1	1	1	4.01e-05	3.71e-05	0.136447	0.0909967	1	1	0	0	0	3	44	3	1	1	0	2383153	14.6839	0	0.22752	5	0.288694	2
hhcid20110109	2013010712	1	1	1	0	0	0	0	0	0	1	1	1	1	0.134925	2.64e-05	0.0357156	0.0646172	0	1	0	0	0	3	52	2	1	1	0	2159133	14.5852	0	0.235284	7	0.288694	3
hhcid20110109	2019012093	1	0	1	1	0	0	0	1	0	1	1	1	1	0.214023	0.0887829	0.0502962	0.0909967	0	1	0	0	0	3	89	4	1	1	0	1561398	14.2611	0	0.444098	8	0.288694	2
hhcid20110109	2019012096	1	1	1	0	1	1	0	1	0	1	1	1	1	0.215861	0.115422	0.0357156	0.0646172	1	1	2000	1	7.6014	5	50	3	1	1	1	2085419	14.5505	0	0.431616	10	0.288694	3
hhcid20110109	2019012098	0	0	1	0	0	0	1	1	0	0	1	1	1	0.0354635	0.0630452	0.0611855	0.0646172	0	1	0	0	0	3	47	3	1	1	0	3562307	15.0859	0	0.224311	6	0.288694	1
hhcid20110109	2019012099	1	0	1	0	0	1	1	1	0	1	1	1	0	0.0828182	0.115422	0.0968915	0.0337303	0	1	0	0	0	2	54	4	1	1	0	2864106	14.8678	0	0.328862	8	0.288694	3
hhcid20110109	2019012100	0	0	0	0	0	0	0	0	0	1	1	1	1	4.01e-05	3.71e-05	0.0502962	0.0909967	0	1	0	0	0	2	42	3	1	1	0	2071022	14.5435	0	0.14137	4	0.288694	2
hhcid20110109	2019012102	0	1	1	1	1	1	0	1	0	1	1	1	1	0.334693	0.162542	0.0502962	0.0909967	1	1	10000	0	9.21044	2	49	3	1	1	0	1452701	14.1889	0	0.638528	10	0.288694	2
hhcid20110109	2019012104	0	0	0	0	0	0	0	0	0	1	1	1	1	2.85e-05	2.64e-05	0.0357156	0.0646172	0	1	0	0	0	1	49	3	0	1	0	1365565	14.1271	0	0.100388	4	0.288694	2
hhcid20110109	2019012107	0	0	1	0	0	0	0	0	0	1	1	1	0	0.0499412	3.71e-05	0.0502962	0.0475005	0	1	0	0	0	1	46	3	0	1	0	1123150	13.9316	0	0.147775	4	0.288694	3
hhcid20110109	2019012109	0	0	1	0	0	1	1	0	0	1	1	1	0	0.0354635	0.0524031	0.0968915	0.0337303	0	1	0	0	0	3	45	3	1	1	0	5318742	15.4868	0	0.218488	6	0.288694	3
hhcid20110109	2019012111	1	1	1	1	0	1	1	0	0	1	0	1	1	0.204085	0.0524031	0.0968915	0.045539	0	1	0	0	0	2	24	3	1	0	1	1465882	14.198	0	0.398919	9	0.288694	4
hhcid20110109	2019012112	0	0	1	0	0	0	0	1	0	1	1	1	1	0.0354635	0.0630452	0.0357156	0.0646172	1	1	0	0	0	1	54	2	1	1	1	1178646	13.9799	0	0.198842	6	0.288694	3
hhcid20110109	2019012113	1	1	1	0	0	0	0	0	0	1	1	1	0	0.134925	2.64e-05	0.0357156	0.0337303	0	1	0	0	0	1	62	1	0	0	0	1421784	14.1674	0	0.204397	6	0.288694	2
hhcid20110109	2019012114	0	0	1	0	0	0	0	1	0	0	1	1	0	0.0354635	0.0630452	9.69e-06	0.0337303	0	1	0	0	0	1	66	2	0	1	0	1952252	14.4845	0	0.132249	4	0.288694	1
hhcid20110109	2019012115	0	1	1	1	0	0	0	0	0	1	1	1	1	0.220714	3.71e-05	0.0502962	0.0909967	0	1	0	0	0	3	53	3	1	1	0	916780	13.7286	0	0.362044	7	0.288694	2
hhcid20110109	2019012116	0	0	0	0	0	0	0	1	0	1	1	1	1	4.01e-05	0.0887829	0.0502962	0.0909967	0	1	0	0	0	3	50	3	1	1	0	1313607	14.0883	0	0.230116	5	0.288694	3
hhcid20110109	2019012117	1	0	0	0	0	0	0	0	0	0	1	1	0	0.066727	3.71e-05	1.36e-05	0.0475005	0	1	0	0	0	1	56	2	1	1	0	2743649	14.8248	0	0.114278	3	0.288694	1
hhcid20110109	2019012118	0	1	1	1	1	1	1	1	0	1	1	1	1	0.334693	0.162542	0.136447	0.0909967	0	1	10000	1	9.21044	4	42	3	1	1	0	3558161	15.0847	0	0.724678	11	0.288694	3
hhcid20110118	2019013139	0	0	0	0	0	0	0	0	0	1	0	1	0	4.01e-05	3.71e-05	0.0502962	0.0206337	0	0	0	0	0	1	65	1	1	0	0	73986	11.2117	0	0.0710072	2	0.105066	2
hhcid20110118	2019013141	0	0	0	0	0	0	0	0	0	0	1	1	1	2.85e-05	2.64e-05	9.69e-06	0.0646172	0	0	0	0	0	1	55	6	1	1	0	3742226	15.1352	0	0.0646818	3	0.105066	1
hhcid20110118	2019013143	0	0	0	0	0	0	0	0	0	0	0	1	0	2.85e-05	2.64e-05	9.69e-06	0.0146521	0	0	0	0	0	1	83	2	1	1	0	258600	12.463	0	0.0147167	1	0.105066	1
hhcid20110118	2019013130	0	0	0	0	0	0	0	0	0	0	0	1	0	2.85e-05	2.64e-05	9.69e-06	0.0146521	0	0	0	0	0	1	76	2	1	1	0	64481	11.0741	0	0.0147167	1	0.105066	1
hhcid20110118	2019013132	0	0	0	0	0	1	0	0	0	0	1	1	1	2.85e-05	0.0524031	9.69e-06	0.0646172	0	0	0	0	0	1	59	6	1	1	0	7306031	15.8042	0	0.117058	4	0.105066	1
hhcid20110118	2019013134	0	0	0	0	0	1	0	0	0	0	1	1	1	2.85e-05	0.0524031	9.69e-06	0.0646172	0	0	0	0	0	2	52	8	1	1	0	7722303	15.8596	0	0.117058	4	0.105066	1
hhcid20110118	2019013138	0	1	1	0	0	1	0	0	0	1	1	1	0	0.08757	0.0524031	0.0357156	0.0337303	0	0	0	0	0	1	61	5	1	1	0	1173533	13.9755	0	0.209419	6	0.105066	2
hhcid20110118	2017024051	0	1	1	0	0	0	0	1	0	1	0	1	1	0.08757	0.0630452	0.0357156	0.045539	0	0	0	0	0	2	81	6	1	1	0	888035	13.6968	0	0.23187	6	0.105066	4
hhcid20110119	2019013158	0	0	1	0	0	0	0	1	0	1	1	1	0	0.0499412	0.0887829	0.0502962	0.0475005	0	0	0	0	0	1	39	3	1	1	0	549146	13.2161	0	0.236521	5	0.181976	3
hhcid20110119	2019013157	1	0	1	0	0	0	0	0	1	1	1	1	1	0.116628	0.208672	0.0502962	0.0909967	1	0	0	0	0	2	56	6	1	1	0	1084257	13.8964	0	0.466593	7	0.181976	2
hhcid20110119	2019013154	0	0	0	0	0	0	0	0	0	1	0	1	1	2.85e-05	2.64e-05	0.0357156	0.045539	0	0	0	0	0	1	69	5	1	1	0	1312790	14.0877	0	0.0813095	3	0.181976	3
hhcid20110119	2019013160	1	0	0	0	0	0	0	0	0	0	0	1	1	0.066727	3.71e-05	1.36e-05	0.0641299	0	0	0	0	0	1	54	1	0	0	0	243680	12.4036	0	0.130908	3	0.181976	1
hhcid20110119	2019013166	0	0	0	0	0	0	0	0	0	1	1	1	0	4.01e-05	3.71e-05	0.0502962	0.0475005	0	0	0	0	0	1	41	4	1	1	0	15000	9.61587	0	0.0978739	3	0.181976	2
hhcid20110119	2017014908	0	0	1	0	0	0	0	1	0	0	1	1	1	0.0354635	0.0630452	9.69e-06	0.0646172	0	0	0	0	0	1	52	4	1	1	0	1682065	14.3355	0	0.163136	5	0.181976	1
hhcid20110119	2017039960	0	0	1	0	0	0	0	0	0	0	1	1	0	0.0499412	3.71e-05	1.36e-05	0.0475005	0	0	0	0	0	1	65	2	1	1	0	264567	12.4858	0	0.0974924	3	0.181976	1
hhcid20110120	2019013172	0	0	0	0	0	0	0	0	0	0	1	1	0	2.85e-05	2.64e-05	9.69e-06	0.0337303	0	0	0	0	0	2	50	3	1	1	0	56600	10.9438	0	0.0337949	2	0.118809	1
hhcid20110120	2019013185	1	0	0	0	0	0	0	0	0	0	0	1	0	0.0473832	2.64e-05	9.69e-06	0.0146521	0	0	0	0	0	1	89	2	1	1	0	270205	12.5069	0	0.0620714	2	0.118809	1
hhcid20110120	2019013176	1	1	0	1	0	0	0	0	0	1	0	1	1	0.16865	2.64e-05	0.0357156	0.045539	0	0	0	0	0	2	52	4	1	1	0	5690000	15.5542	0	0.249931	6	0.118809	2
hhcid20110120	2017012933	0	0	0	0	0	0	0	0	0	0	1	1	0	2.85e-05	2.64e-05	9.69e-06	0.0337303	0	0	0	0	0	1	74	2	1	1	0	85350	11.3545	0	0.0337949	2	0.118809	1
hhcid20110120	2019013174	1	1	1	0	0	0	0	0	0	1	0	1	1	0.134925	2.64e-05	0.0357156	0.045539	0	0	0	0	0	3	49	3	1	1	0	1494300	14.2172	0	0.216206	6	0.118809	3
hhcid20110120	2013011492	0	0	0	0	0	1	0	0	0	0	1	1	1	2.85e-05	0.0524031	9.69e-06	0.0646172	0	0	0	0	0	3	48	3	0	1	0	5705419	15.5569	0	0.117058	4	0.118809	1
hhcid20110125	2019014227	1	1	1	0	0	0	0	0	0	1	1	1	0	0.134925	2.64e-05	0.0357156	0.0337303	1	0	0	0	0	2	55	2	1	1	0	631845	13.3564	0	0.204397	6	0.18129	2
hhcid20110125	2019014228	0	0	1	0	0	1	0	0	0	1	1	1	0	0.0354635	0.0524031	0.0357156	0.0337303	0	0	0	0	0	2	53	2	1	1	0	4115320	15.2302	0	0.157313	5	0.18129	2
hhcid20110125	2019014229	0	0	0	0	0	0	0	0	0	0	0	1	0	2.85e-05	2.64e-05	9.69e-06	0.0146521	0	0	0	0	0	3	36	2	1	1	0	849867	13.6528	0	0.0147167	1	0.18129	1
hhcid20110125	2019014231	0	0	0	0	0	0	0	0	0	0	1	1	1	2.85e-05	2.64e-05	9.69e-06	0.0646172	1	0	0	0	0	1	49	3	1	1	0	437783	12.9895	0	0.0646818	3	0.18129	1
hhcid20110125	2019014236	0	1	1	1	0	0	1	0	0	1	1	1	0	0.15673	2.64e-05	0.0968915	0.0337303	0	0	0	0	0	3	48	3	1	1	0	1100457	13.9112	0	0.287379	7	0.18129	3
hhcid20110125	2015016339	1	0	1	0	0	0	0	0	0	1	1	1	1	0.116628	3.71e-05	0.0502962	0.0909967	1	0	0	0	0	1	56	2	1	1	1	1487717	14.2127	0	0.257958	6	0.18129	2
hhcid20110125	2015016327	0	0	1	0	0	0	0	0	0	1	1	1	1	0.0354635	2.64e-05	0.0357156	0.0646172	0	0	0	0	0	3	63	4	1	1	0	796000	13.5874	0	0.135823	5	0.18129	3
hhcid20110125	2019014239	0	0	0	0	0	0	0	0	0	0	0	1	1	2.85e-05	2.64e-05	9.69e-06	0.045539	0	0	0	0	0	2	36	3	1	1	0	1060002	13.8738	0	0.0456036	2	0.18129	1
hhcid20110125	2019014240	1	1	1	1	1	1	1	1	0	1	1	1	1	0.285022	0.115422	0.0968915	0.0646172	0	0	0	0	0	5	56	2	1	1	0	910699	13.722	0	0.561952	12	0.18129	3
hhcid20110125	2019014244	0	0	1	0	0	0	0	0	0	1	1	1	1	0.0499412	3.71e-05	0.0502962	0.0909967	0	0	0	0	0	1	44	3	0	1	0	634156	13.36	0	0.191271	5	0.18129	2
hhcid20110125	2013012123	1	1	1	0	0	1	0	0	0	1	1	1	1	0.134925	0.0524031	0.0357156	0.0646172	1	0	0	0	0	4	55	2	1	1	0	805717	13.5995	0	0.287661	8	0.18129	3
hhcid20110125	2017034163	1	0	0	0	0	0	0	0	0	1	1	1	0	0.066727	3.71e-05	0.0502962	0.0475005	1	0	0	0	0	1	51	4	1	1	0	411665	12.928	0	0.164561	4	0.18129	3
hhcid20110125	2019013424	1	0	1	0	0	0	0	0	0	1	1	1	0	0.116628	3.71e-05	0.0502962	0.0475005	0	0	0	0	0	2	42	3	1	1	0	256048	12.4531	0	0.214462	5	0.18129	3
hhcid20110125	2019013423	1	0	0	0	0	0	0	0	0	1	1	1	0	0.066727	3.71e-05	0.0502962	0.0475005	0	0	0	0	0	3	48	3	1	1	0	625506	13.3463	0	0.164561	4	0.18129	3
hhcid20110125	2019013432	1	0	1	0	0	0	0	0	0	0	0	1	0	0.116628	3.71e-05	1.36e-05	0.0206337	0	0	0	0	0	1	65	2	1	1	0	517610	13.157	0	0.137313	3	0.18129	1
hhcid20110125	2019013430	0	0	1	0	0	1	0	0	0	0	1	1	1	0.0354635	0.0524031	9.69e-06	0.0646172	0	0	0	0	0	1	29	2	1	1	0	902925	13.7134	0	0.152494	5	0.18129	1
hhcid20110125	2019013425	0	0	1	0	0	0	1	0	0	0	0	1	1	0.0499412	3.71e-05	0.086164	0.0641299	0	0	0	0	0	1	46	6	1	1	0	978334	13.7936	0	0.200272	4	0.18129	1
hhcid20110125	2017029612	0	0	1	0	0	0	0	0	0	0	1	1	0	0.0499412	3.71e-05	1.36e-05	0.0475005	0	0	0	0	0	1	63	5	1	1	0	1258541	14.0455	0	0.0974924	3	0.18129	1
hhcid20110125	2017026349	0	1	1	0	0	1	0	0	0	1	1	1	1	0.08757	0.0524031	0.0357156	0.0646172	0	0	0	0	0	3	49	3	1	1	0	3521296	15.0743	0	0.240306	7	0.18129	3
hhcid20110125	2017037042	1	0	1	0	0	0	0	0	0	1	1	1	0	0.0828182	2.64e-05	0.0357156	0.0337303	0	0	0	0	0	1	71	2	1	1	0	116765	11.6679	0	0.15229	5	0.18129	3
hhcid20110125	2019013421	0	0	0	0	0	0	0	0	0	1	1	1	1	4.01e-05	3.71e-05	0.0502962	0.0909967	0	0	0	0	0	2	46	3	0	1	0	654791	13.3921	0	0.14137	4	0.18129	2
hhcid20110125	2019013433	0	0	0	0	0	0	0	0	0	1	0	1	1	4.01e-05	3.71e-05	0.0502962	0.0641299	0	0	0	0	0	1	35	4	1	1	0	253394	12.4427	0	0.114503	3	0.18129	2
hhcid20110127	2013012168	0	0	0	0	0	0	0	0	0	0	1	1	1	4.01e-05	3.71e-05	1.36e-05	0.0909967	0	0	0	0	0	1	80	2	1	1	0	181487	12.1089	0	0.0910876	3	0.0910876	1
hhcid20110128	2017037089	0	1	0	0	1	0	0	0	0	0	1	1	1	0.187397	3.71e-05	1.36e-05	0.0909967	0	0	0	0	0	2	67	1	1	1	0	554953	13.2266	0	0.278444	5	0.195025	1
hhcid20110128	2017031736	1	0	0	0	0	0	0	0	0	0	0	1	0	0.066727	3.71e-05	1.36e-05	0.0206337	0	0	0	0	0	2	50	5	1	1	0	816580	13.6129	0	0.0874115	2	0.195025	1
hhcid20110128	2017015622	0	0	0	0	0	0	0	0	0	0	1	1	1	4.01e-05	3.71e-05	1.36e-05	0.0909967	0	0	0	0	0	1	71	2	1	1	0	107906	11.589	0	0.0910876	3	0.195025	1
hhcid20110128	2017013676	1	1	1	0	1	0	0	0	0	1	0	1	1	0.303985	3.71e-05	0.0502962	0.0641299	0	0	0	0	0	3	52	3	1	1	0	130150	11.7765	0	0.418448	7	0.195025	3
hhcid20110128	2015016394	1	0	1	0	0	1	0	0	0	1	1	1	1	0.0828182	0.0524031	0.0357156	0.0646172	0	0	0	0	0	1	42	4	1	1	0	5619649	15.5418	0	0.235554	7	0.195025	2
hhcid20110128	2015016387	1	1	1	0	0	1	0	0	0	1	1	1	1	0.190007	0.0737962	0.0502962	0.0909967	1	0	0	0	0	3	48	5	1	1	0	5361680	15.4948	0	0.405096	8	0.195025	3
hhcid20110128	2013012188	0	0	0	0	0	1	0	0	0	0	1	1	1	2.85e-05	0.0524031	9.69e-06	0.0646172	0	0	0	0	0	1	55	2	1	1	0	611400	13.3235	0	0.117058	4	0.195025	1
hhcid20110128	2019013466	0	1	0	0	0	0	0	0	0	0	1	1	1	0.0734186	3.71e-05	1.36e-05	0.0909967	0	0	0	0	0	1	55	2	1	1	0	630504	13.3543	0	0.164466	4	0.195025	1
hhcid20110128	2019013464	0	1	1	1	1	1	0	0	0	1	1	1	1	0.237667	0.0524031	0.0357156	0.0646172	0	0	0	0	0	3	46	4	1	1	0	1593111	14.2812	0	0.390403	9	0.195025	4
hhcid20110128	2019013462	0	0	1	0	0	1	0	0	0	1	1	1	1	0.0499412	0.0737962	0.0502962	0.0909967	0	0	0	0	0	1	53	4	1	1	0	525433	13.172	0	0.26503	6	0.195025	5
hhcid20110128	2019013461	0	0	0	0	0	0	0	0	0	0	1	1	1	4.01e-05	3.71e-05	1.36e-05	0.0909967	0	0	0	0	0	1	56	6	1	1	0	702608	13.4626	0	0.0910876	3	0.195025	1
hhcid20110128	2019013460	0	0	0	0	0	0	0	0	0	0	1	1	1	4.01e-05	3.71e-05	1.36e-05	0.0909967	0	0	0	0	0	1	49	2	1	0	0	111635	11.623	0	0.0910876	3	0.195025	1
hhcid20110128	2019013459	0	0	0	0	0	0	0	0	0	0	1	1	0	4.01e-05	3.71e-05	1.36e-05	0.0475005	0	0	0	0	0	2	51	4	1	1	0	267080	12.4953	0	0.0475914	2	0.195025	1
hhcid20110128	2019013457	0	0	0	0	0	0	0	0	0	0	1	1	0	4.01e-05	3.71e-05	1.36e-05	0.0475005	0	0	0	0	0	1	67	2	1	1	0	151280	11.9269	0	0.0475914	2	0.195025	1
hhcid20110136	2019013769	1	1	1	1	1	1	1	1	0	1	1	1	1	0.40138	0.162542	0.136447	0.0909967	0	0	0	0	0	3	51	5	1	1	0	1257725	14.0448	0	0.791365	12	0.264545	3
hhcid20110136	2019013817	0	0	0	0	0	0	1	1	0	0	1	1	1	2.85e-05	0.0630452	0.0611855	0.0646172	0	0	0	0	0	1	91	3	1	0	0	1383462	14.1401	0	0.188877	5	0.264545	1
hhcid20110136	2019013816	0	0	1	0	0	0	0	0	0	1	1	1	1	0.0354635	2.64e-05	0.0357156	0.0646172	0	0	0	0	0	3	73	4	1	1	0	1175438	13.9771	0	0.135823	5	0.264545	2
hhcid20110136	2019013815	0	0	1	0	0	0	1	0	0	1	1	1	0	0.0354635	2.64e-05	0.0968915	0.0337303	0	0	0	0	0	3	54	3	1	1	0	1117458	13.9266	0	0.166112	5	0.264545	3
hhcid20110136	2019013814	0	0	0	0	0	0	0	0	0	0	1	1	0	2.85e-05	2.64e-05	9.69e-06	0.0337303	0	0	0	0	0	1	85	1	0	1	0	27400	10.2183	0	0.0337949	2	0.264545	1
hhcid20110136	2019013812	1	1	1	1	0	0	1	1	0	1	1	1	1	0.287401	0.0887829	0.136447	0.0909967	0	0	0	0	0	3	42	3	1	1	1	1586515	14.277	0	0.603627	10	0.264545	2
hhcid20110136	2019013811	0	0	1	0	0	0	0	0	0	0	1	1	1	0.0499412	3.71e-05	1.36e-05	0.0909967	0	0	0	0	0	2	70	2	0	1	0	813096	13.6086	0	0.140989	4	0.264545	1
hhcid20110136	2019013810	1	1	1	1	0	1	1	1	0	0	1	1	1	0.204085	0.115422	0.0611855	0.0646172	0	0	600	0	6.3986	3	61	2	1	1	0	491647	13.1055	0	0.44531	10	0.264545	1
hhcid20110136	2019013772	0	0	1	0	0	0	0	0	0	1	1	1	0	0.0354635	2.64e-05	0.0357156	0.0337303	0	0	0	0	0	2	48	2	0	0	0	660800	13.4012	0	0.104936	4	0.264545	4
hhcid20110136	2019013770	0	0	0	0	0	0	0	0	0	0	1	1	1	2.85e-05	2.64e-05	9.69e-06	0.0646172	0	0	0	0	0	3	77	1	1	0	0	310450	12.6458	0	0.0646818	3	0.264545	1
hhcid20110136	2019013753	1	0	0	0	0	0	0	0	0	0	0	0	0	0.0473832	2.64e-05	9.69e-06	6.46e-06	0	0	0	0	0	1	30	4	1	1	0	620037	13.3375	0	0.0474257	1	0.264545	1
hhcid20110136	2019013754	1	1	1	0	0	0	0	0	0	1	1	1	1	0.134925	2.64e-05	0.0357156	0.0646172	1	0	0	0	0	3	40	3	1	1	1	1075619	13.8884	0	0.235284	7	0.264545	3
hhcid20110136	2019013763	0	0	0	0	1	0	1	0	0	1	1	1	0	0.0809652	2.64e-05	0.0968915	0.0337303	0	0	0	0	0	3	46	3	1	1	0	3230109	14.988	0	0.211613	5	0.264545	3
hhcid20110136	2019013773	1	0	1	0	0	0	0	0	0	1	1	1	0	0.0828182	2.64e-05	0.0357156	0.0337303	0	0	0	0	0	1	72	2	1	1	0	11650	9.36315	0	0.15229	5	0.264545	3
hhcid20110136	2019013758	1	1	0	0	0	1	1	1	0	1	1	1	0	0.0994897	0.115422	0.0968915	0.0337303	0	0	0	0	0	1	50	3	1	0	0	547626	13.2134	0	0.345533	8	0.264545	2
hhcid20110136	2019013757	1	0	0	1	0	0	0	1	0	1	1	1	1	0.116544	0.0630452	0.0357156	0.0646172	0	0	4000	0	8.2943	2	70	2	0	1	0	111582	11.6225	0	0.279922	7	0.264545	2
hhcid20110136	2019013759	1	0	1	0	0	0	0	0	0	1	1	1	0	0.0828182	2.64e-05	0.0357156	0.0337303	0	0	0	0	0	2	41	4	1	1	0	2437464	14.7065	0	0.15229	5	0.264545	3
hhcid20110136	2015015933	0	0	1	1	0	0	1	0	0	1	1	1	1	0.104624	2.64e-05	0.0968915	0.0646172	0	0	0	0	0	4	71	2	1	1	0	590100	13.2881	0	0.266159	7	0.264545	2
hhcid20110136	2015015920	1	1	1	1	1	0	0	1	0	1	1	1	1	0.285022	0.0630452	0.0357156	0.0646172	1	0	200	0	5.3033	3	42	1	0	0	0	622760	13.3419	0	0.4484	10	0.264545	4
hhcid20110136	2013011892	0	0	1	0	0	0	0	1	0	1	1	1	0	0.0354635	0.0630452	0.0357156	0.0337303	0	0	0	0	0	2	40	5	1	1	0	2692149	14.8058	0	0.167955	5	0.264545	2
hhcid20110136	2013011876	1	1	1	1	0	1	1	0	0	1	1	1	1	0.204085	0.0524031	0.0968915	0.0646172	0	0	0	0	0	2	61	3	1	1	0	1818419	14.4135	0	0.417997	10	0.264545	2
hhcid20110136	2019013752	1	0	1	0	0	0	0	0	0	1	1	1	0	0.0828182	2.64e-05	0.0357156	0.0337303	1	0	0	0	0	2	57	3	1	1	0	1438789	14.1793	0	0.15229	5	0.264545	3
hhcid20110136	2017020677	1	1	1	1	1	1	1	0	0	1	1	1	1	0.285022	0.0524031	0.0968915	0.0646172	0	0	0	0	0	3	51	3	1	1	0	105697	11.5683	0	0.498934	11	0.264545	4
hhcid20110136	2019013761	0	0	1	0	0	0	0	0	0	0	1	1	1	0.0354635	2.64e-05	9.69e-06	0.0646172	0	0	0	0	0	1	74	2	1	1	0	701300	13.4607	0	0.100117	4	0.264545	1
hhcid20110136	2019013767	1	1	1	0	1	1	1	1	0	1	1	1	0	0.215861	0.115422	0.0968915	0.0337303	1	0	10000	0	9.21044	5	34	3	1	1	1	3326700	15.0175	0	0.461905	10	0.264545	3
hhcid20110138	2019013987	0	0	0	0	0	0	0	0	0	0	1	1	0	2.85e-05	2.64e-05	9.69e-06	0.0337303	0	0	0	0	0	2	53	6	1	1	0	304876	12.6277	0	0.0337949	2	0.112708	1
hhcid20110138	2019013974	0	0	0	0	0	0	0	0	0	0	1	1	1	4.01e-05	3.71e-05	1.36e-05	0.0909967	0	0	0	0	0	1	56	3	1	1	0	205637	12.2339	0	0.0910876	3	0.112708	1
hhcid20110138	2019013973	0	0	0	0	0	0	0	0	1	0	1	1	1	2.85e-05	0.148179	9.69e-06	0.0646172	0	0	0	0	0	1	70	4	0	0	0	820501	13.6177	0	0.212835	4	0.112708	1
hhcid20110138	2019013981	0	0	0	0	0	0	0	0	0	0	1	1	0	4.01e-05	3.71e-05	1.36e-05	0.0475005	0	0	0	0	0	5	70	2	1	1	0	195584	12.1837	0	0.0475914	2	0.112708	1
hhcid20110138	2013011960	1	1	0	0	0	0	0	0	0	1	1	1	1	0.0994897	2.64e-05	0.0357156	0.0646172	0	0	0	0	0	1	76	1	1	0	0	242776	12.3999	0	0.199849	6	0.112708	5
hhcid20110138	2019013988	0	0	0	0	0	0	0	0	0	0	1	1	1	4.01e-05	3.71e-05	1.36e-05	0.0909967	0	0	0	0	0	1	47	3	1	1	0	701288	13.4607	0	0.0910876	3	0.112708	1
hhcid20110139	2019013996	0	0	1	0	0	0	0	0	0	0	1	1	0	0.0499412	3.71e-05	1.36e-05	0.0475005	0	0	0	0	0	2	50	2	1	1	0	1800742	14.4037	0	0.0974924	3	0.065323	1
hhcid20110139	2019013998	0	0	0	0	0	0	0	0	0	0	1	1	0	2.85e-05	2.64e-05	9.69e-06	0.0337303	0	0	0	0	0	3	43	5	1	0	0	198350	12.1978	0	0.0337949	2	0.065323	1
hhcid20110139	2019014001	0	0	0	0	0	0	0	0	0	0	1	1	1	2.85e-05	2.64e-05	9.69e-06	0.0646172	0	0	0	0	0	1	55	4	1	1	0	88979	11.3962	0	0.0646818	3	0.065323	1
hhcid20110140	2013011995	1	0	1	0	0	0	0	0	0	0	1	1	1	0.0828182	2.64e-05	9.69e-06	0.0646172	1	0	0	0	0	3	57	6	0	1	0	1847539	14.4294	0	0.147472	5	0.146917	1
hhcid20110140	2015016116	0	1	1	0	0	0	0	0	0	1	1	1	1	0.08757	2.64e-05	0.0357156	0.0646172	0	0	0	0	0	1	54	6	1	1	0	2231510	14.6182	0	0.187929	6	0.146917	3
hhcid20110140	2015016118	0	0	1	0	0	0	0	0	0	0	1	1	0	0.0499412	3.71e-05	1.36e-05	0.0475005	1	0	0	0	0	5	54	5	1	1	0	795170	13.5863	0	0.0974924	3	0.146917	1
hhcid20110140	2019014014	0	0	0	0	0	0	0	0	0	0	1	1	0	2.85e-05	2.64e-05	9.69e-06	0.0337303	0	0	0	0	0	1	60	6	1	1	0	542383	13.2037	0	0.0337949	2	0.146917	1
hhcid20110140	2019014015	0	0	1	0	0	0	0	0	0	0	1	1	1	0.0499412	3.71e-05	1.36e-05	0.0909967	0	0	0	0	0	2	70	2	1	1	0	108693	11.5963	0	0.140989	4	0.146917	1
hhcid20110140	2019014029	1	0	1	1	0	1	0	0	0	1	1	1	0	0.151979	0.0524031	0.0357156	0.0337303	0	0	0	0	0	3	57	3	1	1	0	394675	12.8858	0	0.273828	7	0.146917	3
hhcid20110142	2013013923	0	0	0	0	0	0	0	0	0	0	1	1	0	4.01e-05	3.71e-05	1.36e-05	0.0475005	0	0	0	0	0	2	45	4	0	1	0	848083	13.6507	0	0.0475914	2	0.104551	1
hhcid20110142	2019016188	0	1	1	0	0	0	0	0	0	1	1	1	0	0.12332	3.71e-05	0.0502962	0.0475005	0	0	0	0	0	2	37	6	1	1	0	809519	13.6042	0	0.221154	5	0.104551	3
hhcid20110142	2015018748	1	1	1	0	0	0	0	0	0	1	1	1	0	0.134925	2.64e-05	0.0357156	0.0337303	0	0	0	0	0	2	29	4	1	1	0	807234	13.6014	0	0.204397	6	0.104551	3
hhcid20110142	2013013932	0	0	0	0	0	1	0	0	0	1	0	1	0	2.85e-05	0.0524031	0.0357156	0.0146521	0	0	0	0	0	1	45	7	1	1	0	445419	13.0068	0	0.102799	3	0.104551	2
hhcid20110142	2013013930	0	1	0	0	0	0	0	0	0	1	1	1	0	0.052135	2.64e-05	0.0357156	0.0337303	0	0	0	0	0	3	52	2	1	1	0	897665	13.7075	0	0.121607	4	0.104551	5
hhcid20110142	2013013925	0	0	1	1	0	0	1	1	0	1	1	1	1	0.104624	0.0630452	0.0968915	0.0646172	0	0	0	0	0	3	43	4	1	1	0	1880172	14.4469	0	0.329178	8	0.104551	2
hhcid20110142	2019016186	0	0	0	0	0	0	0	0	0	0	0	1	0	4.01e-05	3.71e-05	1.36e-05	0.0206337	0	0	0	0	0	2	26	3	1	1	0	497100	13.1166	0	0.0207246	1	0.104551	1
hhcid20110142	2019016185	0	0	0	0	0	0	0	0	0	0	0	1	1	4.01e-05	3.71e-05	1.36e-05	0.0641299	0	0	0	0	0	2	57	2	1	1	0	1048101	13.8625	0	0.0642208	2	0.104551	1
hhcid20110142	2019016182	0	0	0	0	0	0	0	0	0	0	1	1	0	4.01e-05	3.71e-05	1.36e-05	0.0475005	0	0	0	0	0	1	63	6	1	1	0	959023	13.7737	0	0.0475914	2	0.104551	1
hhcid20110142	2019016189	0	0	0	0	0	0	0	0	0	0	1	1	1	2.85e-05	2.64e-05	9.69e-06	0.0646172	0	0	0	0	0	1	66	1	0	0	0	41059	10.6228	0	0.0646818	3	0.104551	1
hhcid20110142	2019016190	0	0	0	0	0	0	0	0	0	0	1	1	1	2.85e-05	2.64e-05	9.69e-06	0.0646172	0	0	0	0	0	2	48	6	1	1	0	928720	13.7416	0	0.0646818	3	0.104551	1
hhcid20110142	2019016191	0	0	0	0	0	0	0	1	0	0	0	1	0	2.85e-05	0.0630452	9.69e-06	0.0146521	1	0	0	0	0	2	44	3	0	0	0	3726240	15.1309	0	0.0777355	2	0.104551	1
hhcid20110142	2019016192	0	0	1	0	0	0	0	0	0	0	1	1	0	0.0499412	3.71e-05	1.36e-05	0.0475005	0	0	0	0	0	2	67	2	1	1	0	2329462	14.6611	0	0.0974924	3	0.104551	1
hhcid20110142	2019016194	0	0	0	0	0	0	0	0	0	0	1	1	0	2.85e-05	2.64e-05	9.69e-06	0.0337303	0	0	0	0	0	1	75	1	1	0	0	36596	10.5077	0	0.0337949	2	0.104551	1
hhcid20110142	2019016196	1	0	1	0	0	0	0	0	0	0	1	1	0	0.116628	3.71e-05	1.36e-05	0.0475005	0	0	0	0	0	1	65	2	1	1	0	1141721	13.9481	0	0.164179	4	0.104551	1
hhcid20110142	2019016197	1	0	0	0	0	0	0	0	0	0	1	1	1	0.066727	3.71e-05	1.36e-05	0.0909967	0	0	0	0	0	1	37	4	1	1	0	1187454	13.9873	0	0.157774	4	0.104551	1
hhcid20110142	2019016199	0	0	0	0	0	0	0	0	0	0	0	1	0	2.85e-05	2.64e-05	9.69e-06	0.0146521	0	0	0	0	0	1	45	2	1	1	0	88360	11.3892	0	0.0147167	1	0.104551	1
hhcid20110142	2019016200	0	0	0	0	0	0	0	0	0	0	1	1	0	4.01e-05	3.71e-05	1.36e-05	0.0475005	0	0	0	0	0	1	41	4	0	1	0	54265	10.9017	0	0.0475914	2	0.104551	1
hhcid20110143	2017030410	0	0	1	0	0	0	0	0	0	1	1	1	1	0.0354635	2.64e-05	0.0357156	0.0646172	0	0	0	0	0	1	58	6	1	1	0	782761	13.5706	0	0.135823	5	0.130041	5
hhcid20110143	2019016205	0	0	0	0	0	0	0	0	0	0	1	1	1	4.01e-05	3.71e-05	1.36e-05	0.0909967	0	0	0	0	0	1	71	1	0	0	0	145071	11.885	0	0.0910876	3	0.130041	1
hhcid20110143	2019016207	1	1	1	1	1	0	0	0	0	1	1	1	1	0.40138	3.71e-05	0.0502962	0.0909967	0	0	0	0	0	2	54	2	1	1	0	1391900	14.1462	0	0.542709	9	0.130041	2
hhcid20110143	2019016209	0	0	0	0	0	0	0	0	0	0	1	1	0	4.01e-05	3.71e-05	1.36e-05	0.0475005	0	0	0	0	0	1	56	2	1	1	0	1859440	14.4358	0	0.0475914	2	0.130041	1
hhcid20110143	2019016210	0	0	1	0	0	0	0	0	0	0	1	1	1	0.0499412	3.71e-05	1.36e-05	0.0909967	0	0	0	0	0	1	51	2	1	1	0	906489	13.7173	0	0.140989	4	0.130041	1
hhcid20110143	2019016211	0	0	0	0	0	0	0	0	0	1	1	1	1	2.85e-05	2.64e-05	0.0357156	0.0646172	0	0	0	0	0	1	49	6	1	1	0	828070	13.6268	0	0.100388	4	0.130041	3
hhcid20110143	2019016212	0	0	0	0	0	0	0	0	0	0	1	1	1	4.01e-05	3.71e-05	1.36e-05	0.0909967	0	0	0	0	0	1	44	3	1	1	0	355240	12.7805	0	0.0910876	3	0.130041	1
hhcid20110143	2017037957	0	1	1	0	0	0	0	0	0	0	1	1	0	0.12332	3.71e-05	1.36e-05	0.0475005	0	0	0	0	0	1	60	2	1	1	0	325620	12.6935	0	0.170871	4	0.130041	1
hhcid20110143	2019016204	0	0	0	0	0	0	0	0	0	0	0	1	1	2.85e-05	2.64e-05	9.69e-06	0.045539	0	0	0	0	0	1	53	2	1	1	0	1868983	14.4409	0	0.0456036	2	0.130041	1
hhcid20110143	2019016203	1	0	0	0	0	0	0	0	0	1	1	1	1	0.066727	3.71e-05	0.0502962	0.0909967	0	0	0	0	0	1	50	5	0	1	0	170105	12.0442	0	0.208057	5	0.130041	3
hhcid20110143	2019016201	0	0	0	0	0	0	0	0	0	0	1	1	0	2.85e-05	2.64e-05	9.69e-06	0.0337303	0	0	0	0	0	1	60	2	1	1	0	39667	10.5883	0	0.0337949	2	0.130041	1
hhcid20110143	2019016213	0	0	0	0	0	0	0	0	0	0	1	1	1	4.01e-05	3.71e-05	1.36e-05	0.0909967	0	0	0	0	0	1	52	2	1	1	0	3795900	15.1494	0	0.0910876	3	0.130041	1
hhcid20110143	2019016214	0	0	0	0	0	1	0	0	0	1	1	1	0	2.85e-05	0.0524031	0.0357156	0.0337303	0	0	0	0	0	3	44	5	1	1	0	475800	13.0727	0	0.121878	4	0.130041	3
hhcid20110143	2019016215	0	0	1	0	0	0	0	0	0	0	1	1	0	0.0499412	3.71e-05	1.36e-05	0.0475005	0	0	0	0	0	2	51	3	1	1	0	122978	11.7198	0	0.0974924	3	0.130041	1
hhcid20110143	2019016218	1	0	1	0	0	0	0	0	0	0	1	1	1	0.0828182	2.64e-05	9.69e-06	0.0646172	0	0	0	0	0	1	46	5	1	1	0	1370931	14.131	0	0.147472	5	0.130041	1
hhcid20110143	2019016220	0	0	0	0	0	0	0	0	0	0	0	1	0	2.85e-05	2.64e-05	9.69e-06	0.0146521	0	0	0	0	0	1	59	6	1	1	0	243434	12.4026	0	0.0147167	1	0.130041	1
hhcid20110146	2019016367	0	0	0	0	0	0	0	0	0	0	1	1	0	2.85e-05	2.64e-05	9.69e-06	0.0337303	0	0	0	0	0	1	56	2	0	1	0	706270	13.4678	0	0.0337949	2	0.240807	1
hhcid20110146	2019016378	1	1	1	0	0	0	0	1	0	0	1	1	1	0.134925	0.0630452	9.69e-06	0.0646172	0	0	0	0	0	3	77	2	1	1	1	1642100	14.3115	0	0.262597	7	0.240807	1
hhcid20110146	2019016370	0	1	1	0	0	0	0	1	0	1	1	1	0	0.08757	0.0630452	0.0357156	0.0337303	1	0	0	0	0	2	58	2	1	1	0	1075315	13.8881	0	0.220061	6	0.240807	3
hhcid20110146	2019016365	0	0	0	0	0	0	0	0	0	0	1	1	0	4.01e-05	3.71e-05	1.36e-05	0.0475005	0	0	0	0	0	1	60	1	0	0	0	1215410	14.0106	0	0.0475914	2	0.240807	1
hhcid20110146	2019016366	0	0	0	0	0	1	0	0	0	0	1	1	0	2.85e-05	0.0524031	9.69e-06	0.0337303	0	0	0	0	0	3	38	4	1	1	0	1338900	14.1074	0	0.0861716	3	0.240807	1
hhcid20110146	2019016377	0	0	0	0	0	0	0	0	0	0	1	1	1	2.85e-05	2.64e-05	9.69e-06	0.0646172	0	0	0	0	0	1	50	3	1	1	0	1319100	14.0925	0	0.0646818	3	0.240807	1
hhcid20110146	2019016375	1	0	1	0	0	0	0	0	0	0	1	1	0	0.116628	3.71e-05	1.36e-05	0.0475005	1	0	0	0	0	1	57	3	1	1	0	101538	11.5282	0	0.164179	4	0.240807	1
hhcid20110146	2019016374	0	1	0	0	0	1	0	0	0	1	0	1	0	0.052135	0.0524031	0.0357156	0.0146521	0	0	0	0	0	2	36	4	1	1	0	1878420	14.4459	0	0.154906	4	0.240807	3
hhcid20110146	2013014108	0	1	1	1	1	0	1	1	0	1	1	1	1	0.237667	0.0630452	0.0968915	0.0646172	0	0	0	0	0	3	59	4	1	1	0	993877	13.8094	0	0.462221	10	0.240807	3
hhcid20110146	2013014114	0	0	1	1	0	0	0	1	0	1	1	1	0	0.147336	0.0887829	0.0502962	0.0475005	0	0	50000	0	10.8198	3	60	2	0	1	0	1614201	14.2943	0	0.333915	6	0.240807	2
hhcid20110146	2019016369	1	1	1	1	1	0	0	0	0	1	1	1	1	0.285022	2.64e-05	0.0357156	0.0646172	0	0	0	0	0	4	32	4	1	1	1	2470000	14.7197	0	0.385381	9	0.240807	4
hhcid20110146	2017036514	1	0	1	0	1	0	1	1	0	1	1	1	1	0.163755	0.0630452	0.0968915	0.0646172	0	0	0	0	0	3	70	2	1	1	0	371940	12.8265	0	0.388309	9	0.240807	2
hhcid20110146	2017022642	0	0	0	1	0	0	1	0	0	0	1	1	1	0.0974347	3.71e-05	0.086164	0.0909967	0	0	0	0	0	2	61	7	1	1	0	1851484	14.4315	0	0.274633	5	0.240807	1
hhcid20110146	2017023400	0	0	0	0	0	0	0	0	0	1	1	1	1	2.85e-05	2.64e-05	0.0357156	0.0646172	0	0	0	0	0	2	60	2	0	1	0	867899	13.6738	0	0.100388	4	0.240807	3
hhcid20110146	2013014105	0	1	1	0	0	1	1	1	0	1	1	1	1	0.08757	0.115422	0.0968915	0.0646172	0	0	0	0	0	3	31	3	0	0	1	3143041	14.9607	0	0.364501	9	0.240807	2
hhcid20110146	2019016368	1	1	1	1	1	0	1	1	0	1	1	1	1	0.285022	0.0630452	0.0968915	0.0646172	0	0	0	0	0	4	67	2	1	1	0	1744500	14.372	0	0.509576	11	0.240807	3
hhcid20110147	2013014173	0	0	1	0	0	0	0	0	0	1	1	1	0	0.0354635	2.64e-05	0.0357156	0.0337303	0	0	0	0	0	4	64	2	1	1	0	1310100	14.0856	0	0.104936	4	0.218794	2
hhcid20110147	2017001798	0	1	1	1	0	1	1	0	0	1	0	1	1	0.15673	0.0524031	0.0968915	0.045539	0	0	0	0	0	4	35	3	0	1	0	175938	12.0779	0	0.351564	8	0.218794	2
hhcid20110147	2017029600	1	1	1	0	0	0	0	0	0	1	1	1	0	0.190007	3.71e-05	0.0502962	0.0475005	0	0	0	0	0	2	69	2	1	1	0	133154	11.7993	0	0.28784	6	0.218794	2
hhcid20110147	2017034376	1	1	1	0	0	0	0	0	0	1	1	1	0	0.134925	2.64e-05	0.0357156	0.0337303	1	0	0	0	0	4	46	4	1	1	0	9653330	16.0828	0	0.204397	6	0.218794	2
hhcid20110147	2017038432	0	1	1	0	0	0	0	1	0	0	1	1	1	0.12332	0.0887829	1.36e-05	0.0909967	0	0	0	0	0	1	74	2	0	1	0	326360	12.6958	0	0.303113	6	0.218794	1
hhcid20110147	2015018998	1	1	1	1	1	0	0	1	0	0	1	1	1	0.40138	0.0887829	1.36e-05	0.0909967	0	0	0	0	0	3	64	2	1	1	0	1815915	14.4121	0	0.581173	9	0.218794	1
hhcid20110147	2015018997	1	0	1	0	0	0	1	0	0	1	0	1	1	0.0828182	2.64e-05	0.0968915	0.045539	0	0	0	0	0	1	32	3	1	1	0	3754060	15.1384	0	0.225275	6	0.218794	4
hhcid20110147	2019016380	0	0	0	0	0	0	0	0	0	0	1	1	1	2.85e-05	2.64e-05	9.69e-06	0.0646172	0	0	0	0	0	1	87	1	1	0	0	1615820	14.2953	0	0.0646818	3	0.218794	1
hhcid20110147	2019016383	0	1	1	0	0	1	0	1	1	0	1	1	0	0.08757	0.263575	9.69e-06	0.0337303	1	0	0	0	0	2	33	4	1	1	1	1476342	14.2051	0	0.384885	7	0.218794	1
hhcid20110147	2019016384	0	0	0	0	0	0	0	0	0	0	1	1	0	2.85e-05	2.64e-05	9.69e-06	0.0337303	0	0	0	0	0	1	47	1	0	1	0	117150	11.6712	0	0.0337949	2	0.218794	1
hhcid20110147	2019016385	0	0	0	0	0	0	1	0	0	0	1	1	1	2.85e-05	2.64e-05	0.0611855	0.0646172	0	0	0	0	0	3	82	1	0	0	0	76200	11.2411	0	0.125858	4	0.218794	1
hhcid20110147	2019016387	1	0	1	0	0	0	1	0	0	0	1	1	1	0.0828182	2.64e-05	0.0611855	0.0646172	0	0	0	0	0	2	78	2	1	1	0	796585	13.5881	0	0.208647	6	0.218794	1
hhcid20110147	2019016388	1	0	1	0	0	0	0	0	0	0	1	1	1	0.0828182	2.64e-05	9.69e-06	0.0646172	0	0	0	0	0	5	68	2	0	1	0	412700	12.9305	0	0.147472	5	0.218794	1
hhcid20110147	2019016389	1	0	0	0	0	0	0	0	0	1	1	1	0	0.0473832	2.64e-05	0.0357156	0.0337303	0	0	0	0	0	1	73	4	0	1	0	371220	12.8246	0	0.116856	4	0.218794	3
hhcid20110147	2019016391	0	0	0	0	0	1	1	0	0	0	1	1	0	4.01e-05	0.0737962	0.086164	0.0475005	1	0	0	0	0	1	22	2	1	1	0	7493	8.92186	0	0.207501	4	0.218794	1
hhcid20110147	2019016392	0	0	0	0	0	0	0	0	0	1	1	1	1	2.85e-05	2.64e-05	0.0357156	0.0646172	0	0	0	0	0	1	81	1	0	0	0	298250	12.6057	0	0.100388	4	0.218794	2
hhcid20110147	2019016393	1	1	1	0	0	0	0	0	0	0	1	1	1	0.190007	3.71e-05	1.36e-05	0.0909967	0	0	0	0	0	2	75	2	1	1	0	104060	11.5527	0	0.281054	6	0.218794	1
hhcid20110147	2019016394	0	0	0	0	0	0	0	0	0	1	0	1	0	4.01e-05	3.71e-05	0.0502962	0.0206337	0	0	0	0	0	1	26	3	1	1	0	1003044	13.8186	0	0.0710072	2	0.218794	5
hhcid20110147	2019016395	1	1	0	0	0	1	0	0	0	1	1	1	1	0.140105	0.0737962	0.0502962	0.0909967	0	0	0	0	0	2	48	3	0	1	0	5343200	15.4913	0	0.355195	7	0.218794	2
hhcid20110147	2019016397	1	1	0	0	0	0	0	0	0	0	1	1	1	0.0994897	2.64e-05	9.69e-06	0.0646172	0	0	0	0	0	1	72	1	0	0	0	1075600	13.8884	0	0.164143	5	0.218794	1
hhcid20110147	2019016399	1	0	1	1	0	0	1	1	0	1	1	1	1	0.151979	0.0630452	0.0968915	0.0646172	0	0	8000	0	8.98732	3	64	2	1	1	0	3469658	15.0596	0	0.376533	9	0.218794	3
hhcid20110147	2013014151	0	0	0	0	0	1	0	0	0	1	1	1	1	2.85e-05	0.0524031	0.0357156	0.0646172	1	0	0	0	0	3	51	3	1	1	0	499067	13.1205	0	0.152764	5	0.218794	2
hhcid20110147	2013014154	1	0	1	0	0	0	0	0	0	1	1	1	1	0.0828182	2.64e-05	0.0357156	0.0646172	0	0	0	0	0	1	79	2	1	1	0	42050	10.6466	0	0.183177	6	0.218794	2
hhcid20110153	2019017204	0	1	1	0	0	1	0	0	0	0	1	1	1	0.08757	0.0524031	9.69e-06	0.0646172	0	0	0	0	0	3	43	3	1	1	0	1877200	14.4453	0	0.2046	6	0.23399	1
hhcid20110153	2017029363	0	0	0	0	0	0	0	0	0	0	1	1	0	4.01e-05	3.71e-05	1.36e-05	0.0475005	1	0	0	0	0	1	49	4	0	1	0	735480	13.5083	0	0.0475914	2	0.23399	1
hhcid20110153	2017039010	0	0	0	0	0	0	0	1	0	0	1	1	1	2.85e-05	0.0630452	9.69e-06	0.0646172	0	0	100000	1	11.5129	3	76	2	1	1	0	2914200	14.8851	0	0.127701	4	0.23399	1
hhcid20110153	2019017200	1	1	0	0	0	1	1	0	0	1	1	1	0	0.140105	0.0737962	0.136447	0.0475005	0	0	0	0	0	2	47	3	0	1	0	422582	12.9541	0	0.397849	7	0.23399	4
hhcid20110153	2019017199	0	0	1	0	0	1	0	0	0	1	1	1	1	0.0354635	0.0524031	0.0357156	0.0646172	0	0	0	0	0	2	55	2	0	0	0	568830	13.2513	0	0.188199	6	0.23399	3
hhcid20110153	2019017203	1	1	1	1	1	0	1	1	0	1	1	1	1	0.40138	0.0887829	0.136447	0.0909967	0	0	0	0	0	3	60	2	1	1	0	700506	13.4596	0	0.717606	11	0.23399	3
hhcid20110153	2017025759	0	0	1	0	0	0	0	0	0	1	1	1	1	0.0499412	3.71e-05	0.0502962	0.0909967	0	0	0	0	0	2	47	2	0	0	0	694580	13.4511	0	0.191271	5	0.23399	3
hhcid20110153	2019017201	1	0	1	0	0	0	1	0	0	1	0	1	1	0.116628	3.71e-05	0.136447	0.0641299	0	0	0	0	0	2	61	3	0	0	0	737200	13.5106	0	0.317242	6	0.23399	3
hhcid20110153	2015020355	0	0	0	0	1	0	0	0	0	0	1	1	1	0.0809652	2.64e-05	9.69e-06	0.0646172	0	0	0	0	0	3	74	1	0	0	0	1068550	13.8818	0	0.145619	4	0.23399	1
hhcid20110153	2015020375	0	0	1	0	0	1	1	0	0	1	1	1	1	0.0354635	0.0524031	0.0968915	0.0646172	1	0	0	0	0	2	31	3	1	1	0	758753	13.5394	0	0.249375	7	0.23399	3
hhcid20110153	2013014776	1	1	0	1	0	1	0	0	0	0	1	1	1	0.2375	0.0737962	1.36e-05	0.0909967	0	0	0	0	0	1	89	3	1	1	0	1574400	14.2694	0	0.402307	7	0.23399	1
hhcid20110153	2019017198	0	0	0	0	0	0	0	0	0	1	1	1	0	4.01e-05	3.71e-05	0.0502962	0.0475005	0	0	0	0	0	2	45	1	0	0	0	520764	13.1631	0	0.0978739	3	0.23399	2
hhcid20110153	2019017208	0	0	0	0	0	0	0	0	0	1	1	1	1	2.85e-05	2.64e-05	0.0357156	0.0646172	0	0	0	0	0	1	39	4	1	1	0	1056400	13.8704	0	0.100388	4	0.23399	3
hhcid20110153	2019017209	1	0	1	0	0	0	0	1	0	1	1	1	0	0.0828182	0.0630452	0.0357156	0.0337303	1	0	20000	0	9.90354	3	55	4	1	1	0	933600	13.7468	0	0.215309	6	0.23399	2
hhcid20110153	2019017218	0	0	1	0	0	1	1	1	0	1	1	1	1	0.0499412	0.162542	0.136447	0.0909967	1	0	0	0	0	3	49	3	1	1	0	1686364	14.3381	0	0.439926	8	0.23399	3
hhcid20110153	2019017220	0	0	1	0	0	0	0	0	0	0	1	1	1	0.0499412	3.71e-05	1.36e-05	0.0909967	0	0	0	0	0	2	57	2	1	1	0	760140	13.5413	0	0.140989	4	0.23399	1
hhcid20110153	2019017194	1	1	1	1	0	1	1	0	0	1	1	1	1	0.204085	0.0524031	0.0968915	0.0646172	0	0	0	0	0	2	38	5	1	1	0	1684740	14.3371	0	0.417997	10	0.23399	5
hhcid20110153	2019017221	0	0	1	0	0	1	1	0	0	1	1	1	1	0.0354635	0.0524031	0.0968915	0.0646172	0	0	0	0	0	3	52	2	0	1	0	2265796	14.6334	0	0.249375	7	0.23399	3
hhcid20110153	2019017197	0	0	1	0	0	0	0	0	0	1	1	1	1	0.0354635	2.64e-05	0.0357156	0.0646172	0	0	0	0	0	2	58	1	0	0	0	126635	11.7491	0	0.135823	5	0.23399	3
hhcid20110153	2019017206	0	0	0	0	0	0	0	0	0	0	1	1	1	2.85e-05	2.64e-05	9.69e-06	0.0646172	0	0	0	0	0	2	77	2	1	1	0	1159700	13.9637	0	0.0646818	3	0.23399	1
hhcid20110153	2017038175	1	0	0	0	0	0	0	0	0	0	0	1	0	0.0473832	2.64e-05	9.69e-06	0.0146521	0	0	0	0	0	2	69	6	1	1	0	804480	13.598	0	0.0620714	2	0.23399	1
hhcid20110154	2013014805	0	0	0	1	1	0	1	1	0	0	1	1	1	0.211413	0.0887829	0.086164	0.0909967	0	0	5000	0	8.51739	5	49	3	0	1	1	678591	13.4278	1	0.477357	7	0.251066	1
hhcid20110154	2013014817	0	0	0	0	0	0	0	0	0	0	0	1	0	4.01e-05	3.71e-05	1.36e-05	0.0206337	0	0	0	0	0	1	68	6	0	1	0	988660	13.8041	0	0.0207246	1	0.251066	1
hhcid20110154	2017037018	0	0	0	1	0	1	1	0	0	1	1	1	0	0.0691889	0.0524031	0.0968915	0.0337303	0	0	0	0	0	3	40	3	1	1	0	1519300	14.2338	0	0.252214	6	0.251066	2
hhcid20110154	2015020400	0	0	1	0	0	0	0	0	0	0	1	1	1	0.0354635	2.64e-05	9.69e-06	0.0646172	1	0	0	0	0	2	58	6	1	1	0	1734744	14.3664	0	0.100117	4	0.251066	1
hhcid20110154	2015020390	1	1	1	1	0	1	0	1	0	1	1	1	0	0.204085	0.115422	0.0357156	0.0337303	1	0	0	0	0	3	36	4	1	1	1	1278399	14.0611	0	0.388953	9	0.251066	3
hhcid20110154	2017006448	0	1	0	0	0	1	0	0	0	0	1	1	1	0.052135	0.0524031	9.69e-06	0.0646172	0	0	0	0	0	1	34	3	1	1	0	3486169	15.0643	0	0.169165	5	0.251066	1
hhcid20110154	2017018829	0	1	1	0	1	0	1	0	0	1	1	1	0	0.237298	3.71e-05	0.136447	0.0475005	1	0	0	0	0	2	32	4	1	1	0	1226329	14.0195	0	0.421282	7	0.251066	4
hhcid20110154	2017024499	0	0	1	0	0	1	0	0	0	1	1	1	0	0.0354635	0.0524031	0.0357156	0.0337303	0	0	0	0	0	2	39	4	1	1	0	575960	13.2638	0	0.157313	5	0.251066	2
hhcid20110154	2017016783	1	1	1	1	0	1	1	1	0	1	1	1	0	0.204085	0.115422	0.0968915	0.0337303	0	0	0	0	0	2	58	2	1	1	0	3202169	14.9793	0	0.450129	10	0.251066	2
hhcid20110154	2017002569	1	0	0	0	0	0	0	0	0	1	1	1	0	0.0473832	2.64e-05	0.0357156	0.0337303	0	0	0	0	0	3	30	4	1	1	0	2665900	14.796	0	0.116856	4	0.251066	2
hhcid20110154	2017028595	0	1	1	0	0	1	1	0	0	1	1	1	1	0.08757	0.0524031	0.0968915	0.0646172	0	0	0	0	0	3	43	3	1	1	1	1261285	14.0476	0	0.301482	8	0.251066	2
hhcid20110154	2017030829	0	1	1	1	0	1	1	0	0	1	1	1	0	0.220714	0.0737962	0.136447	0.0475005	0	0	0	0	0	3	34	4	0	1	0	2507700	14.7349	0	0.478457	8	0.251066	3
hhcid20110154	2015020411	1	1	1	1	0	0	0	1	0	0	1	1	1	0.287401	0.0887829	1.36e-05	0.0909967	1	0	0	0	0	2	46	3	1	1	0	1717720	14.3565	0	0.467194	8	0.251066	1
hhcid20110154	2019017225	1	1	1	1	0	0	1	0	0	1	1	1	0	0.287401	3.71e-05	0.136447	0.0475005	1	0	0	0	0	2	46	3	1	1	0	669100	13.4137	0	0.471385	8	0.251066	3
hhcid20110154	2019017224	0	0	0	0	0	0	0	0	0	0	1	1	0	4.01e-05	3.71e-05	1.36e-05	0.0475005	0	0	0	0	0	4	65	1	0	0	0	18630	9.83258	0	0.0475914	2	0.251066	1
hhcid20110154	2015020403	1	0	0	0	0	0	0	0	0	0	1	1	0	0.0473832	2.64e-05	9.69e-06	0.0337303	0	0	0	0	0	1	70	2	1	1	0	3466225	15.0586	0	0.0811496	3	0.251066	1
hhcid20110154	2019017227	0	0	0	0	0	1	0	0	0	0	1	1	1	4.01e-05	0.0737962	1.36e-05	0.0909967	0	0	0	0	0	2	46	3	1	1	0	989341	13.8048	0	0.164847	4	0.251066	1
hhcid20110154	2019017230	1	1	0	1	0	1	1	0	0	0	1	1	0	0.16865	0.0524031	0.0611855	0.0337303	0	0	0	0	0	3	37	4	1	1	1	1753180	14.3769	0	0.315969	7	0.251066	1
hhcid20110154	2019017231	0	0	1	0	0	1	0	0	0	0	1	1	0	0.0354635	0.0524031	9.69e-06	0.0337303	0	0	0	0	0	3	35	4	1	1	0	1448930	14.1863	0	0.121607	4	0.251066	1
hhcid20110154	2019017234	0	0	0	0	0	0	0	0	0	0	1	1	0	2.85e-05	2.64e-05	9.69e-06	0.0337303	0	0	0	0	0	1	80	2	1	1	0	506500	13.1353	0	0.0337949	2	0.251066	1
hhcid20110154	2019017237	0	1	0	0	0	0	0	0	0	0	1	1	1	0.052135	2.64e-05	9.69e-06	0.0646172	1	0	0	0	0	3	51	3	1	1	0	3212590	14.9826	0	0.116788	4	0.251066	1
hhcid20110154	2019017242	0	0	0	0	0	0	0	0	0	0	1	1	1	4.01e-05	3.71e-05	1.36e-05	0.0909967	0	0	0	0	0	1	62	2	1	1	0	595165	13.2966	0	0.0910876	3	0.251066	1
hhcid20110154	2019017248	0	1	1	1	1	0	0	0	0	0	1	1	1	0.237667	2.64e-05	9.69e-06	0.0646172	0	0	0	0	0	2	49	3	1	1	1	1198200	13.9963	0	0.30232	7	0.251066	1
hhcid20110154	2019017249	0	0	1	0	1	0	1	0	0	1	1	1	0	0.16392	3.71e-05	0.136447	0.0475005	1	0	0	0	0	2	35	4	1	1	1	1169050	13.9717	0	0.347904	6	0.251066	2
hhcid20110154	2019017250	1	1	1	0	0	1	1	1	0	1	1	1	0	0.134925	0.115422	0.0968915	0.0337303	1	0	0	0	0	4	50	3	0	1	0	2032700	14.5249	1	0.380968	9	0.251066	3
hhcid20110155	2019017254	0	0	0	0	0	0	1	0	0	0	1	1	1	4.01e-05	3.71e-05	0.086164	0.0909967	0	0	0	0	0	1	63	2	1	1	0	804800	13.5983	0	0.177238	4	0.11689	1
hhcid20110155	2019017267	0	0	1	0	0	0	0	0	0	0	0	1	0	0.0499412	3.71e-05	1.36e-05	0.0206337	0	0	0	0	0	2	69	1	1	1	0	148200	11.9063	0	0.0706257	2	0.11689	1
hhcid20110155	2019017261	0	0	1	0	0	0	0	0	0	0	1	1	1	0.0499412	3.71e-05	1.36e-05	0.0909967	0	0	0	0	0	1	62	2	1	1	0	307800	12.6372	0	0.140989	4	0.11689	1
hhcid20110155	2019017260	0	0	0	0	0	0	0	0	0	0	1	1	0	4.01e-05	3.71e-05	1.36e-05	0.0475005	0	0	0	0	0	1	70	2	1	1	0	703615	13.464	0	0.0475914	2	0.11689	1
hhcid20110155	2019017259	0	0	0	0	0	0	0	0	0	0	1	1	0	4.01e-05	3.71e-05	1.36e-05	0.0475005	0	0	0	0	0	3	69	2	1	1	0	556600	13.2296	0	0.0475914	2	0.11689	1
hhcid20110155	2019017257	0	0	0	0	0	0	0	0	0	0	1	1	1	4.01e-05	3.71e-05	1.36e-05	0.0909967	1	0	0	0	0	2	63	5	1	1	0	1079310	13.8918	0	0.0910876	3	0.11689	1
hhcid20110155	2019017255	1	0	1	0	0	0	0	0	0	1	1	1	1	0.0828182	2.64e-05	0.0357156	0.0646172	0	0	0	0	0	3	65	3	1	1	0	1247824	14.0369	0	0.183177	6	0.11689	3
hhcid20110155	2019017270	0	0	0	0	0	0	0	0	0	0	1	1	0	4.01e-05	3.71e-05	1.36e-05	0.0475005	0	0	0	0	0	1	61	2	1	1	0	263860	12.4832	0	0.0475914	2	0.11689	1
hhcid20110155	2017019591	0	0	0	0	0	0	0	0	0	0	1	1	1	4.01e-05	3.71e-05	1.36e-05	0.0909967	0	0	0	0	0	1	60	2	1	1	0	342960	12.7454	0	0.0910876	3	0.11689	1
hhcid20110155	2017006574	1	1	1	0	0	0	0	0	0	1	1	1	0	0.134925	2.64e-05	0.0357156	0.0337303	0	0	0	0	0	2	48	3	1	1	0	550800	13.2191	0	0.204397	6	0.11689	4
hhcid20110155	2019017276	1	0	0	0	0	0	0	0	0	0	1	1	0	0.0473832	2.64e-05	9.69e-06	0.0337303	0	0	0	0	0	2	64	6	0	0	0	893600	13.703	0	0.0811496	3	0.11689	1
hhcid20110155	2017003411	0	0	1	0	0	1	0	0	0	0	1	1	0	0.0354635	0.0524031	9.69e-06	0.0337303	1	0	0	0	0	1	33	4	0	1	0	547500	13.2131	0	0.121607	4	0.11689	1
hhcid20110155	2019017280	0	0	0	0	0	0	0	0	0	0	1	1	0	4.01e-05	3.71e-05	1.36e-05	0.0475005	0	0	0	0	0	2	33	6	0	1	0	698580	13.4568	0	0.0475914	2	0.11689	1
hhcid20110155	2017027647	0	0	0	0	0	1	1	0	0	0	1	1	0	2.85e-05	0.0524031	0.0611855	0.0337303	1	0	0	0	0	3	48	3	1	1	0	591366	13.2902	0	0.147347	4	0.11689	1
hhcid20110155	2019017279	0	0	0	0	0	0	0	0	0	0	1	1	1	4.01e-05	3.71e-05	1.36e-05	0.0909967	0	0	0	0	0	2	74	2	1	1	0	1340840	14.1088	0	0.0910876	3	0.11689	1
hhcid20110155	2017030856	0	0	0	0	0	1	0	0	0	1	1	1	1	2.85e-05	0.0524031	0.0357156	0.0646172	0	0	0	0	0	3	35	6	1	1	0	692550	13.4481	0	0.152764	5	0.11689	3
hhcid20110155	2019017273	1	0	1	0	0	0	0	1	0	0	1	1	1	0.116628	0.0887829	1.36e-05	0.0909967	0	0	3000	0	8.0067	3	56	2	1	1	0	862117	13.6671	0	0.296421	6	0.11689	1
hhcid20110155	2019017278	0	0	0	0	0	0	0	0	0	0	1	1	1	2.85e-05	2.64e-05	9.69e-06	0.0646172	1	0	0	0	0	1	52	3	1	1	0	1925784	14.4708	0	0.0646818	3	0.11689	1
hhcid20110160	2019017372	0	0	0	0	0	0	0	0	0	0	1	1	0	4.01e-05	3.71e-05	1.36e-05	0.0475005	0	0	0	0	0	2	64	2	1	1	0	69000	11.1419	0	0.0475914	2	0.094035	1
hhcid20110160	2019017373	0	0	0	0	0	0	0	0	0	0	1	1	0	4.01e-05	3.71e-05	1.36e-05	0.0475005	0	0	0	0	0	1	62	2	1	1	0	219600	12.2996	0	0.0475914	2	0.094035	1
hhcid20110160	2019017374	0	1	0	0	0	0	0	0	0	1	1	1	0	0.052135	2.64e-05	0.0357156	0.0337303	0	0	0	0	0	1	47	4	1	1	0	1273780	14.0575	0	0.121607	4	0.094035	2
hhcid20110160	2019017375	0	0	0	0	0	0	0	0	0	0	1	1	0	4.01e-05	3.71e-05	1.36e-05	0.0475005	0	0	0	0	0	1	62	2	1	1	0	29700	10.2989	0	0.0475914	2	0.094035	1
hhcid20110160	2019017376	0	1	0	0	0	0	0	0	0	0	1	1	1	0.052135	2.64e-05	9.69e-06	0.0646172	0	0	0	0	0	1	52	3	0	0	0	285058	12.5604	0	0.116788	4	0.094035	1
hhcid20110160	2019017377	0	0	0	0	0	0	0	0	0	0	0	1	1	4.01e-05	3.71e-05	1.36e-05	0.0641299	0	0	0	0	0	3	49	2	1	1	0	235100	12.3678	0	0.0642208	2	0.094035	1
hhcid20110160	2017004979	1	0	0	0	0	1	0	0	0	1	0	1	1	0.066727	0.0737962	0.0502962	0.0641299	0	0	0	0	0	2	36	6	1	1	0	147100	11.8989	0	0.254949	5	0.094035	2
hhcid20110160	2019017378	0	0	0	0	0	0	0	0	0	0	1	1	0	4.01e-05	3.71e-05	1.36e-05	0.0475005	0	0	0	0	0	1	65	2	0	1	0	38900	10.5688	0	0.0475914	2	0.094035	1
hhcid20110160	2019017381	0	0	0	0	0	0	0	0	0	0	1	1	0	4.01e-05	3.71e-05	1.36e-05	0.0475005	0	0	0	0	0	1	53	3	1	1	0	142760	11.8689	0	0.0475914	2	0.094035	1
hhcid20110160	2019017383	0	0	0	0	0	0	0	0	0	1	1	1	0	4.01e-05	3.71e-05	0.0502962	0.0475005	0	0	0	0	0	2	61	2	1	1	0	26392	10.1808	0	0.0978739	3	0.094035	2
hhcid20110160	2019017387	0	0	1	0	0	0	0	0	0	0	1	1	1	0.0499412	3.71e-05	1.36e-05	0.0909967	0	0	0	0	0	3	56	2	1	1	0	180066	12.1011	0	0.140989	4	0.094035	1
hhcid20110169	2015021263	0	1	1	0	0	1	1	0	0	1	0	1	1	0.12332	0.0737962	0.136447	0.0641299	0	0	0	0	0	2	40	4	1	1	0	458703	13.0362	0	0.397692	7	0.262026	3
hhcid20110169	2019018158	1	0	1	0	0	0	1	0	0	0	0	1	0	0.0828182	2.64e-05	0.0611855	0.0146521	0	0	0	0	0	3	49	3	0	1	0	340671	12.7387	0	0.158682	4	0.262026	1
hhcid20110169	2019018160	0	0	1	1	1	0	1	1	0	0	1	1	1	0.261314	0.0887829	0.086164	0.0909967	0	0	300	0	5.70711	2	65	4	0	1	0	502340	13.127	0	0.527258	8	0.262026	1
hhcid20110169	2019018161	0	0	1	0	0	0	0	0	0	0	1	1	0	0.0354635	2.64e-05	9.69e-06	0.0337303	0	0	0	0	0	1	44	3	1	1	0	590851	13.2893	0	0.0692299	3	0.262026	1
hhcid20110169	2019018150	1	1	1	1	1	1	1	0	0	1	1	1	1	0.285022	0.0524031	0.0968915	0.0646172	0	0	0	0	0	3	25	1	1	0	1	1466098	14.1981	0	0.498934	11	0.262026	3
hhcid20110169	2017023826	1	1	1	0	0	1	0	0	0	0	1	1	0	0.134925	0.0524031	9.69e-06	0.0337303	0	0	0	0	0	2	72	6	1	1	0	3514669	15.0725	0	0.221068	6	0.262026	1
hhcid20110169	2019018144	0	1	1	0	0	1	0	0	0	1	0	1	1	0.08757	0.0524031	0.0357156	0.045539	0	0	0	0	0	2	34	2	0	0	0	560133	13.2359	0	0.221228	6	0.262026	4
hhcid20110169	2019018145	0	0	0	0	0	1	0	0	0	0	1	1	0	4.01e-05	0.0737962	1.36e-05	0.0475005	0	0	0	0	0	3	58	3	1	1	0	369218	12.8192	0	0.121351	3	0.262026	1
hhcid20110169	2019018155	0	1	0	0	0	1	0	1	0	0	0	1	1	0.052135	0.115422	9.69e-06	0.045539	0	0	0	0	0	1	35	4	1	1	0	625270	13.3459	1	0.213106	5	0.262026	1
hhcid20110169	2019018146	0	0	0	0	0	0	0	0	0	1	1	1	0	4.01e-05	3.71e-05	0.0502962	0.0475005	0	0	0	0	0	2	50	3	1	1	0	632351	13.3572	0	0.0978739	3	0.262026	3
hhcid20110169	2017016885	0	0	1	0	0	1	0	0	0	0	1	1	1	0.0499412	0.0737962	1.36e-05	0.0909967	1	0	0	0	0	2	56	5	1	1	0	1260290	14.0468	0	0.214748	5	0.262026	1
hhcid20110169	2017001175	1	1	1	0	0	1	0	1	0	1	1	1	0	0.190007	0.162542	0.0502962	0.0475005	1	0	80500	0	11.296	3	43	3	1	1	1	807930	13.6022	0	0.450345	8	0.262026	2
hhcid20110169	2017011817	1	1	1	0	0	1	1	0	0	1	1	1	1	0.134925	0.0524031	0.0968915	0.0646172	1	0	0	0	0	3	47	3	0	1	1	1836020	14.4231	0	0.348836	9	0.262026	2
hhcid20110169	2019018151	0	0	0	0	0	0	0	0	0	0	1	1	1	4.01e-05	3.71e-05	1.36e-05	0.0909967	0	0	0	0	0	2	64	2	1	1	0	482407	13.0866	0	0.0910876	3	0.262026	1
hhcid20110169	2019018153	0	0	0	0	0	0	0	0	0	0	1	1	1	4.01e-05	3.71e-05	1.36e-05	0.0909967	0	0	0	0	0	1	55	3	1	1	0	834488	13.6346	0	0.0910876	3	0.262026	1
hhcid20110169	2017025776	1	1	1	1	1	1	0	1	0	1	1	1	0	0.285022	0.115422	0.0357156	0.0337303	1	0	0	0	0	3	42	5	1	1	0	1171300	13.9736	0	0.46989	10	0.262026	3
hhcid20110170	2015021296	1	1	1	1	1	0	1	0	0	1	1	1	1	0.40138	3.71e-05	0.136447	0.0909967	0	0	0	0	0	2	40	2	1	1	1	2195583	14.602	0	0.62886	10	0.213806	2
hhcid20110170	2015021294	0	0	0	0	0	0	0	0	0	1	1	1	1	4.01e-05	3.71e-05	0.0502962	0.0909967	0	0	0	0	0	3	45	3	1	1	0	268010	12.4988	0	0.14137	4	0.213806	2
hhcid20110170	2015021293	0	0	1	0	0	0	0	0	0	0	0	1	1	0.0354635	2.64e-05	9.69e-06	0.045539	0	0	0	0	0	1	51	2	0	0	0	202313	12.2176	0	0.0810386	3	0.213806	1
hhcid20110170	2015021270	0	0	0	0	0	0	0	0	0	0	1	1	0	2.85e-05	2.64e-05	9.69e-06	0.0337303	0	0	0	0	0	2	48	5	1	1	0	510320	13.1428	0	0.0337949	2	0.213806	1
hhcid20110170	2019018164	1	1	1	0	0	1	0	0	0	1	0	1	1	0.190007	0.0737962	0.0502962	0.0641299	0	0	0	0	0	2	41	4	1	1	0	639355	13.3682	0	0.378229	7	0.213806	2
hhcid20110170	2019018165	0	0	0	0	0	0	0	0	0	0	1	1	1	2.85e-05	2.64e-05	9.69e-06	0.0646172	0	0	0	0	0	1	46	4	1	1	0	1547080	14.2519	0	0.0646818	3	0.213806	1
hhcid20110170	2019018166	1	1	1	1	0	1	1	0	0	1	1	1	0	0.287401	0.0737962	0.136447	0.0475005	0	0	0	0	0	3	44	4	1	1	0	698224	13.4563	0	0.545144	9	0.213806	4
hhcid20110170	2019018167	0	0	0	0	0	0	0	0	0	1	1	1	0	2.85e-05	2.64e-05	0.0357156	0.0337303	0	0	0	0	0	1	44	3	0	1	0	420329	12.9488	0	0.0695008	3	0.213806	2
hhcid20110170	2019018169	1	0	0	0	0	1	0	0	0	1	0	1	1	0.0473832	0.0524031	0.0357156	0.045539	0	0	0	0	0	3	30	3	1	1	0	88500	11.3908	1	0.181041	5	0.213806	2
hhcid20110170	2019018171	1	1	1	1	0	0	1	0	0	1	1	1	1	0.287401	3.71e-05	0.136447	0.0909967	0	0	0	0	0	2	41	3	1	1	0	643376	13.3745	0	0.514881	9	0.213806	3
hhcid20110170	2019018173	1	0	1	0	0	0	0	0	0	0	1	1	0	0.116628	3.71e-05	1.36e-05	0.0475005	0	0	0	0	0	2	55	3	1	1	0	596358	13.2986	0	0.164179	4	0.213806	1
hhcid20110170	2019018175	1	0	0	0	0	1	0	0	0	0	0	1	0	0.0473832	0.0524031	9.69e-06	0.0146521	0	0	0	0	0	1	44	4	1	1	0	1294100	14.0733	0	0.114448	3	0.213806	1
hhcid20110170	2019018176	0	0	0	0	0	0	0	0	0	0	1	1	0	4.01e-05	3.71e-05	1.36e-05	0.0475005	0	0	0	0	0	1	79	2	1	1	0	57722.9	10.9634	0	0.0475914	2	0.213806	1
hhcid20110170	2019018177	0	0	0	0	0	0	0	0	0	0	1	1	0	4.01e-05	3.71e-05	1.36e-05	0.0475005	0	0	0	0	0	1	60	3	1	1	0	354410	12.7782	0	0.0475914	2	0.213806	1
hhcid20110170	2019018178	1	1	0	0	0	0	1	0	0	0	1	1	1	0.140105	3.71e-05	0.086164	0.0909967	1	0	0	0	0	3	46	4	1	1	0	850492	13.6536	0	0.317303	6	0.213806	1
hhcid20110170	2019018181	0	1	1	0	0	1	1	0	0	1	1	1	1	0.12332	0.0737962	0.136447	0.0909967	0	0	0	0	0	3	29	2	1	1	1	743180	13.5187	0	0.424559	8	0.213806	3
hhcid20110170	2019018182	0	0	0	0	0	0	0	0	0	0	0	1	0	4.01e-05	3.71e-05	1.36e-05	0.0206337	0	0	0	0	0	2	44	3	1	1	0	380870	12.8502	0	0.0207246	1	0.213806	1
hhcid20110170	2019018184	0	0	0	0	0	0	0	0	0	0	1	1	1	4.01e-05	3.71e-05	1.36e-05	0.0909967	1	0	0	0	0	2	59	4	1	1	0	332065	12.7131	0	0.0910876	3	0.213806	1
hhcid20110170	2019018186	0	0	0	0	0	0	0	0	0	1	1	1	1	4.01e-05	3.71e-05	0.0502962	0.0909967	0	0	0	0	0	3	59	3	1	1	0	420522	12.9492	0	0.14137	4	0.213806	3
hhcid20110170	2019018191	1	0	1	0	0	0	0	0	0	1	1	1	1	0.116628	3.71e-05	0.0502962	0.0909967	0	0	0	0	0	1	38	4	1	1	0	396900	12.8914	0	0.257958	6	0.213806	2
hhcid20110170	2019018193	1	1	1	0	0	0	1	0	0	0	1	1	0	0.190007	3.71e-05	0.086164	0.0475005	0	0	0	0	0	1	55	1	0	0	0	294000	12.5913	0	0.323708	6	0.213806	1
hhcid20110170	2019018194	0	0	0	0	0	1	1	0	0	1	1	1	1	4.01e-05	0.0737962	0.136447	0.0909967	1	0	0	0	0	2	45	3	1	1	0	451954	13.0213	0	0.30128	6	0.213806	3
hhcid20110170	2019018195	0	0	0	0	0	0	0	0	0	0	0	0	0	2.85e-05	2.64e-05	9.69e-06	6.46e-06	0	0	0	0	0	1	32	2	0	0	0	583	6.3699	0	7.1e-05	0	0.213806	1
hhcid20110170	2013015521	0	0	0	0	0	1	0	0	0	0	1	1	1	4.01e-05	0.0737962	1.36e-05	0.0909967	0	0	0	0	0	2	55	4	0	0	0	521760	13.165	0	0.164847	4	0.213806	1
hhcid20110170	2013015536	1	0	1	1	0	0	1	0	0	1	1	1	0	0.151979	2.64e-05	0.0968915	0.0337303	0	0	0	0	0	3	80	2	1	1	0	932600	13.7457	0	0.282627	7	0.213806	5
hhcid20110170	2013015539	1	1	1	0	0	1	0	0	0	0	1	1	0	0.134925	0.0524031	9.69e-06	0.0337303	1	0	0	0	0	1	42	3	1	1	1	1470988	14.2014	0	0.221068	6	0.213806	1
hhcid20110171	2019018213	0	0	0	0	0	1	0	0	0	1	1	1	0	4.01e-05	0.0737962	0.0502962	0.0475005	0	0	0	0	0	2	32	4	1	1	0	618530	13.3351	0	0.171633	4	0.127543	3
hhcid20110171	2019018218	0	0	0	0	0	0	0	0	0	0	1	1	0	4.01e-05	3.71e-05	1.36e-05	0.0475005	0	0	0	0	0	1	61	2	1	1	0	704750	13.4656	0	0.0475914	2	0.127543	1
hhcid20110171	2019018207	0	0	0	0	0	0	0	0	0	0	1	1	0	4.01e-05	3.71e-05	1.36e-05	0.0475005	0	0	0	0	0	2	51	2	1	1	0	162617	11.9992	0	0.0475914	2	0.127543	1
hhcid20110171	2019018219	1	1	0	0	0	0	1	0	0	0	1	1	0	0.140105	3.71e-05	0.086164	0.0475005	0	0	0	0	0	2	48	3	1	1	0	66000	11.0974	0	0.273807	5	0.127543	1
hhcid20110171	2019018209	0	0	0	0	0	0	0	0	0	1	1	1	0	4.01e-05	3.71e-05	0.0502962	0.0475005	0	0	0	0	0	2	46	4	1	1	0	329238	12.7045	0	0.0978739	3	0.127543	3
hhcid20110171	2019018211	1	0	0	0	0	0	0	0	0	1	1	1	0	0.066727	3.71e-05	0.0502962	0.0475005	0	0	0	0	0	2	51	3	1	1	0	207947	12.245	0	0.164561	4	0.127543	3
hhcid20110171	2019018212	0	0	0	0	0	1	0	0	0	1	1	1	0	2.85e-05	0.0524031	0.0357156	0.0337303	0	0	0	0	0	3	44	3	1	1	0	612590	13.3255	0	0.121878	4	0.127543	3
hhcid20110171	2019018220	0	0	0	0	0	0	0	0	0	0	1	1	0	2.85e-05	2.64e-05	9.69e-06	0.0337303	0	0	0	0	0	1	38	4	1	1	0	442436	13	0	0.0337949	2	0.127543	1
hhcid20110171	2019018206	0	0	0	0	0	0	0	0	0	0	1	1	0	4.01e-05	3.71e-05	1.36e-05	0.0475005	0	0	0	0	0	2	37	4	1	1	0	1025383	13.8406	0	0.0475914	2	0.127543	1
hhcid20110171	2019018205	0	1	0	0	0	0	0	0	0	1	1	1	1	0.052135	2.64e-05	0.0357156	0.0646172	1	0	0	0	0	4	55	6	1	1	0	1790779	14.3982	0	0.152494	5	0.127543	2
hhcid20110171	2019018216	0	0	0	0	0	0	0	0	0	0	1	1	1	4.01e-05	3.71e-05	1.36e-05	0.0909967	0	0	0	0	0	1	56	2	1	1	0	705242	13.4663	0	0.0910876	3	0.127543	1
hhcid20110171	2019018225	0	0	0	0	0	0	0	0	0	0	1	1	0	4.01e-05	3.71e-05	1.36e-05	0.0475005	0	0	0	0	0	3	71	2	1	1	0	184451	12.1251	0	0.0475914	2	0.127543	1
hhcid20110171	2019018228	0	0	0	0	0	0	0	0	0	0	0	1	0	2.85e-05	2.64e-05	9.69e-06	0.0146521	0	0	0	0	0	1	46	4	1	1	0	733748	13.5059	0	0.0147167	1	0.127543	1
hhcid20110171	2019018204	1	1	1	0	0	0	1	0	0	1	1	1	0	0.190007	3.71e-05	0.136447	0.0475005	1	0	0	0	0	2	49	2	0	0	0	1043372	13.858	0	0.373991	7	0.127543	3
hhcid20110171	2019018223	0	0	0	0	0	0	0	0	0	0	1	1	1	2.85e-05	2.64e-05	9.69e-06	0.0646172	1	0	0	0	0	3	31	6	1	1	0	328451	12.7021	0	0.0646818	3	0.127543	1
hhcid20110171	2019018203	0	0	1	0	0	0	1	1	0	0	1	1	1	0.0499412	0.0887829	0.086164	0.0909967	1	0	0	0	0	4	63	2	1	0	0	814465	13.6103	0	0.315885	6	0.127543	1
hhcid20110171	2019018202	0	0	0	0	0	0	0	0	0	0	1	1	1	4.01e-05	3.71e-05	1.36e-05	0.0909967	0	0	0	0	0	2	53	3	0	1	0	408512	12.9203	0	0.0910876	3	0.127543	1
hhcid20110171	2019018201	0	0	0	0	0	0	0	0	0	0	1	1	0	4.01e-05	3.71e-05	1.36e-05	0.0475005	0	0	0	0	0	2	53	3	1	1	0	609425	13.3203	0	0.0475914	2	0.127543	1
hhcid20110171	2019018200	0	0	0	0	0	0	0	0	0	0	1	1	1	4.01e-05	3.71e-05	1.36e-05	0.0909967	0	0	0	0	0	3	52	2	0	1	0	404719	12.9109	0	0.0910876	3	0.127543	1
hhcid20110171	2019018214	1	1	1	0	0	1	0	0	0	1	1	1	0	0.134925	0.0524031	0.0357156	0.0337303	0	0	0	0	0	3	42	6	1	1	0	953600	13.768	0	0.256774	7	0.127543	2
hhcid20110171	2019018199	1	0	0	0	0	0	0	1	0	0	0	1	0	0.0473832	0.0630452	9.69e-06	0.0146521	0	0	0	0	0	2	42	6	1	1	0	1765863	14.3841	0	0.12509	3	0.127543	1
hhcid20110172	2019018255	0	0	0	0	0	0	1	0	0	1	1	1	1	4.01e-05	3.71e-05	0.136447	0.0909967	1	0	0	0	0	3	56	2	1	1	0	1182134	13.9828	1	0.22752	5	0.223139	2
hhcid20110172	2019018260	1	1	0	0	0	1	1	0	0	0	1	1	1	0.140105	0.0737962	0.086164	0.0909967	0	0	0	0	0	3	66	2	1	1	0	908000	13.719	0	0.391062	7	0.223139	1
hhcid20110172	2015021329	0	0	1	0	1	0	1	0	0	1	1	1	1	0.1164	2.64e-05	0.0968915	0.0646172	0	0	0	0	0	3	40	4	1	1	0	613252	13.3265	0	0.277935	7	0.223139	2
hhcid20110172	2019018261	0	0	1	1	0	1	1	0	0	0	1	1	1	0.147336	0.0737962	0.086164	0.0909967	1	0	0	0	0	4	45	3	1	1	1	379082	12.8455	1	0.398293	7	0.223139	1
hhcid20110172	2017030890	0	0	0	0	0	0	0	0	0	0	1	1	0	4.01e-05	3.71e-05	1.36e-05	0.0475005	0	0	0	0	0	3	70	2	1	1	0	591078	13.2897	0	0.0475914	2	0.223139	1
hhcid20110172	2019018253	1	0	1	0	0	0	0	1	0	1	1	1	1	0.0828182	0.0630452	0.0357156	0.0646172	0	0	0	0	0	3	30	3	1	1	0	839400	13.6404	0	0.246196	7	0.223139	2
hhcid20110172	2019018252	0	0	0	0	0	0	0	0	0	1	1	1	1	4.01e-05	3.71e-05	0.0502962	0.0909967	1	0	0	0	0	3	56	2	1	1	0	991861	13.8073	1	0.14137	4	0.223139	3
hhcid20110172	2017038919	1	1	1	0	0	0	0	1	0	0	0	1	1	0.134925	0.0630452	9.69e-06	0.045539	0	0	0	0	0	3	44	3	1	1	0	1082853	13.8951	0	0.243519	6	0.223139	1
hhcid20110172	2017017671	0	0	1	0	0	1	0	0	0	0	1	1	0	0.0499412	0.0737962	1.36e-05	0.0475005	0	0	0	0	0	1	66	3	1	1	1	1061261	13.875	0	0.171252	4	0.223139	1
hhcid20110172	2017015065	0	0	0	0	0	1	0	0	0	0	1	1	1	2.85e-05	0.0524031	9.69e-06	0.0646172	0	0	0	0	0	3	54	5	0	1	0	633650	13.3592	0	0.117058	4	0.223139	1
hhcid20110172	2019018262	0	0	0	0	1	1	1	1	0	1	1	1	1	0.114018	0.162542	0.136447	0.0909967	1	0	0	0	0	3	54	4	1	1	1	2667493	14.7966	0	0.504004	8	0.223139	2
hhcid20110172	2017011708	0	0	0	0	0	1	0	0	0	1	1	1	1	4.01e-05	0.0737962	0.0502962	0.0909967	0	0	0	0	0	2	38	4	1	1	0	67200	11.1154	0	0.215129	5	0.223139	3
hhcid20110172	2019018248	0	0	0	0	0	1	0	0	0	1	1	1	1	4.01e-05	0.0737962	0.0502962	0.0909967	1	0	0	0	0	3	32	4	1	1	1	451950	13.0213	0	0.215129	5	0.223139	2
hhcid20110172	2019018263	0	0	0	0	0	1	0	0	0	1	1	1	1	2.85e-05	0.0524031	0.0357156	0.0646172	1	0	0	0	0	1	48	2	0	1	1	1340385	14.1085	1	0.152764	5	0.223139	2
hhcid20110172	2019018264	0	1	1	0	0	1	1	1	0	1	1	1	0	0.08757	0.115422	0.0968915	0.0337303	1	0	0	0	0	2	33	4	0	1	1	3044000	14.9287	0	0.333614	8	0.223139	4
hhcid20110172	2019018265	0	0	1	0	0	0	0	0	0	0	0	1	1	0.0354635	2.64e-05	9.69e-06	0.045539	0	0	0	0	0	1	68	5	1	1	0	508896	13.14	0	0.0810386	3	0.223139	1
hhcid20110172	2019018266	0	0	1	0	0	1	0	0	0	1	1	1	1	0.0354635	0.0524031	0.0357156	0.0646172	1	0	0	0	0	2	42	3	1	1	1	1598935	14.2849	0	0.188199	6	0.223139	2
hhcid20110172	2019018267	1	0	1	0	0	0	0	0	0	1	0	1	0	0.0828182	2.64e-05	0.0357156	0.0146521	0	0	0	0	0	2	50	4	1	1	0	511000	13.1441	0	0.133212	4	0.223139	3
hhcid20110172	2019018270	0	0	0	0	0	1	0	0	0	0	1	1	0	4.01e-05	0.0737962	1.36e-05	0.0475005	0	0	0	0	0	3	40	4	1	1	0	1043672	13.8583	0	0.121351	3	0.223139	1
hhcid20110172	2019018273	0	1	0	0	0	0	0	0	0	0	1	1	0	0.052135	2.64e-05	9.69e-06	0.0337303	1	0	0	0	0	2	55	2	1	1	0	225169	12.3246	0	0.0859014	3	0.223139	1
hhcid20110172	2019018276	0	0	1	0	0	0	0	1	0	0	1	1	1	0.0499412	0.0887829	1.36e-05	0.0909967	0	0	0	0	0	3	67	2	1	1	1	1420030	14.1662	0	0.229734	5	0.223139	1
hhcid20110172	2019018277	0	0	1	0	0	1	0	1	0	1	1	1	1	0.0499412	0.162542	0.0502962	0.0909967	0	0	0	0	0	3	60	2	1	1	0	2743604	14.8248	0	0.353776	7	0.223139	2
hhcid20110172	2019018280	1	0	1	1	0	1	0	1	0	1	1	1	0	0.151979	0.115422	0.0357156	0.0337303	0	0	20000	0	9.90354	3	61	1	0	1	0	250136	12.4298	0	0.336847	8	0.223139	2
hhcid20110172	2019018282	1	0	1	1	0	1	1	0	0	1	1	1	0	0.151979	0.0524031	0.0968915	0.0337303	0	0	0	0	0	3	34	4	1	1	0	1593165	14.2812	0	0.335004	8	0.223139	3
hhcid20110172	2019018259	0	0	0	0	0	0	0	1	0	0	1	1	0	2.85e-05	0.0630452	9.69e-06	0.0337303	0	0	0	0	0	3	51	2	0	1	0	2499674	14.7317	0	0.0968137	3	0.223139	1
hhcid20110172	2019018256	0	0	1	0	0	1	0	0	0	1	1	1	0	0.0354635	0.0524031	0.0357156	0.0337303	0	0	0	0	0	3	29	4	0	1	0	2879452	14.8731	0	0.157313	5	0.223139	3
hhcid20110174	2019018465	0	0	1	0	0	0	0	0	0	0	1	1	0	0.0354635	2.64e-05	9.69e-06	0.0337303	0	0	0	0	0	3	74	2	1	0	0	5401	8.59452	0	0.0692299	3	0.145778	1
hhcid20110174	2019018435	0	0	0	0	0	0	0	0	0	0	1	1	1	4.01e-05	3.71e-05	1.36e-05	0.0909967	0	0	0	0	0	2	66	6	1	1	0	42046	10.6465	0	0.0910876	3	0.145778	1
hhcid20110174	2019018433	0	0	0	0	0	1	0	0	0	1	1	1	1	4.01e-05	0.0737962	0.0502962	0.0909967	0	0	0	0	0	2	51	7	0	1	0	962378	13.7772	0	0.215129	5	0.145778	3
hhcid20110174	2019018471	0	0	0	0	0	0	0	0	0	1	1	1	0	2.85e-05	2.64e-05	0.0357156	0.0337303	0	0	0	0	0	1	47	8	1	1	0	234159	12.3638	0	0.0695008	3	0.145778	2
hhcid20110174	2019018467	0	0	0	0	0	0	0	0	0	1	0	1	1	2.85e-05	2.64e-05	0.0357156	0.045539	0	0	0	0	0	2	45	4	1	1	0	269976	12.5061	0	0.0813095	3	0.145778	2
hhcid20110174	2019018466	0	0	0	0	0	0	0	0	0	1	1	1	1	2.85e-05	2.64e-05	0.0357156	0.0646172	0	0	0	0	0	2	47	5	1	1	0	116614	11.6666	0	0.100388	4	0.145778	3
hhcid20110174	2019018436	1	1	1	0	0	0	0	0	0	1	1	1	1	0.190007	3.71e-05	0.0502962	0.0909967	1	0	0	0	0	2	43	4	1	1	0	178466	12.0922	0	0.331336	7	0.145778	2
hhcid20110174	2019018472	0	0	0	0	0	0	0	0	0	0	1	1	1	4.01e-05	3.71e-05	1.36e-05	0.0909967	0	0	0	0	0	1	53	3	1	1	0	130003	11.7753	0	0.0910876	3	0.145778	1
hhcid20110174	2019018474	0	0	0	0	0	0	0	0	0	0	1	1	0	2.85e-05	2.64e-05	9.69e-06	0.0337303	0	0	0	0	0	1	59	4	1	1	0	217647	12.2906	0	0.0337949	2	0.145778	1
hhcid20110174	2019018477	0	0	1	0	0	0	0	0	0	0	1	1	1	0.0354635	2.64e-05	9.69e-06	0.0646172	0	0	0	0	0	1	49	6	1	1	0	270716	12.5088	0	0.100117	4	0.145778	1
hhcid20110174	2019018461	1	0	0	0	0	1	1	1	0	1	1	1	1	0.066727	0.162542	0.136447	0.0909967	0	0	0	0	0	3	53	4	1	1	0	657080	13.3956	1	0.456712	8	0.145778	3
hhcid20110174	2019018460	0	1	1	0	0	1	0	0	0	0	1	1	1	0.12332	0.0737962	1.36e-05	0.0909967	0	0	0	0	0	3	55	1	1	1	0	324052	12.6887	0	0.288126	6	0.145778	1
hhcid20110174	2019018458	0	0	0	0	0	0	0	0	0	0	1	1	1	2.85e-05	2.64e-05	9.69e-06	0.0646172	0	0	0	0	0	2	49	3	1	1	0	305929	12.6311	0	0.0646818	3	0.145778	1
hhcid20110174	2019018475	0	0	0	0	0	0	0	0	0	0	1	1	1	4.01e-05	3.71e-05	1.36e-05	0.0909967	0	0	0	0	0	1	43	6	1	1	0	32890	10.4009	0	0.0910876	3	0.145778	1
hhcid20110174	2019018476	0	0	0	0	0	0	0	0	0	0	1	1	1	4.01e-05	3.71e-05	1.36e-05	0.0909967	0	0	0	0	0	1	49	4	1	1	0	122600	11.7167	0	0.0910876	3	0.145778	1
hhcid20110174	2019018464	1	0	0	0	0	0	0	0	0	0	1	1	1	0.066727	3.71e-05	1.36e-05	0.0909967	0	0	0	0	0	1	50	4	1	1	0	185364	12.1301	0	0.157774	4	0.145778	1
hhcid20110175	2017001681	0	0	0	0	0	0	0	0	0	0	1	1	1	4.01e-05	3.71e-05	1.36e-05	0.0909967	0	0	0	0	0	1	61	1	0	0	0	745554	13.5219	0	0.0910876	3	0.164642	1
hhcid20110175	2015021392	0	0	0	0	0	0	0	0	0	1	1	1	1	4.01e-05	3.71e-05	0.0502962	0.0909967	0	0	0	0	0	1	42	6	1	1	0	534135	13.1884	0	0.14137	4	0.164642	2
hhcid20110175	2019018443	0	0	0	0	0	0	0	0	0	1	1	1	1	4.01e-05	3.71e-05	0.0502962	0.0909967	0	0	0	0	0	1	33	5	1	1	0	652610	13.3887	0	0.14137	4	0.164642	3
hhcid20110175	2019018442	0	0	1	0	0	0	0	0	0	1	1	1	0	0.0499412	3.71e-05	0.0502962	0.0475005	0	0	0	0	0	1	41	4	1	1	0	655520	13.3932	0	0.147775	4	0.164642	2
hhcid20110175	2019018444	0	1	1	0	0	0	1	0	0	0	1	1	0	0.12332	3.71e-05	0.086164	0.0475005	0	0	0	0	0	3	51	6	1	1	0	861324	13.6662	0	0.257021	5	0.164642	1
hhcid20110175	2019018445	0	0	0	0	0	0	0	0	0	1	0	1	1	4.01e-05	3.71e-05	0.0502962	0.0641299	0	0	0	0	0	1	51	4	1	1	0	813170	13.6087	0	0.114503	3	0.164642	2
hhcid20110175	2019018446	1	0	0	0	0	0	0	0	0	1	1	1	0	0.066727	3.71e-05	0.0502962	0.0475005	1	0	0	0	0	2	52	8	1	1	0	924221	13.7367	0	0.164561	4	0.164642	2
hhcid20110175	2019018448	0	1	0	0	0	0	0	0	0	0	1	1	0	0.0734186	3.71e-05	1.36e-05	0.0475005	0	0	0	0	0	3	41	4	1	1	0	384975	12.8609	0	0.12097	3	0.164642	1
hhcid20110175	2019018449	1	0	1	0	0	0	0	0	0	0	1	1	1	0.116628	3.71e-05	1.36e-05	0.0909967	0	0	0	0	0	3	45	6	1	1	0	134500	11.8093	0	0.207676	5	0.164642	1
hhcid20110175	2019018450	0	0	0	0	0	0	0	0	0	0	0	1	0	2.85e-05	2.64e-05	9.69e-06	0.0146521	0	0	0	0	0	1	67	5	1	1	0	230080	12.3462	0	0.0147167	1	0.164642	1
hhcid20110175	2019018479	1	0	1	0	0	0	0	0	0	1	1	1	1	0.116628	3.71e-05	0.0502962	0.0909967	0	0	0	0	0	1	43	4	0	1	0	966793	13.7817	0	0.257958	6	0.164642	3
hhcid20110175	2019018483	0	0	0	0	0	1	0	0	0	1	1	1	0	2.85e-05	0.0524031	0.0357156	0.0337303	0	0	0	0	0	1	53	7	1	1	0	1038923	13.8537	0	0.121878	4	0.164642	3
hhcid20110175	2019018484	0	1	1	0	1	1	0	1	1	0	1	1	0	0.168507	0.263575	9.69e-06	0.0337303	0	0	0	0	0	3	29	4	1	1	0	1236500	14.0278	0	0.465822	8	0.164642	1
hhcid20110175	2019018485	1	0	1	1	0	0	1	1	0	1	1	1	1	0.151979	0.0630452	0.0968915	0.0646172	1	0	0	0	0	3	47	4	1	1	0	249862	12.4287	0	0.376533	9	0.164642	3
hhcid20110175	2019018486	0	0	0	0	0	0	1	0	0	0	1	1	1	4.01e-05	3.71e-05	0.086164	0.0909967	0	0	0	0	0	1	46	3	1	1	0	332744	12.7151	0	0.177238	4	0.164642	1
hhcid20110175	2019018487	1	0	1	0	0	0	0	0	0	0	1	1	0	0.116628	3.71e-05	1.36e-05	0.0475005	0	0	0	0	0	1	66	2	1	1	0	219290	12.2981	0	0.164179	4	0.164642	1
hhcid20110175	2019018490	0	0	0	0	0	0	0	1	0	0	1	1	0	2.85e-05	0.0630452	9.69e-06	0.0337303	0	0	0	0	0	1	66	5	1	1	0	872328	13.6789	0	0.0968137	3	0.164642	1
hhcid20110175	2019018491	0	0	0	0	0	0	0	0	0	0	1	1	0	4.01e-05	3.71e-05	1.36e-05	0.0475005	0	0	0	0	0	1	51	2	1	1	0	237649	12.3786	0	0.0475914	2	0.164642	1
hhcid20110175	2019018492	0	0	0	0	0	0	0	0	0	1	1	1	0	2.85e-05	2.64e-05	0.0357156	0.0337303	0	0	0	0	0	1	57	5	1	1	0	283826	12.5561	0	0.0695008	3	0.164642	2
hhcid20110175	2019018494	1	0	0	0	0	0	0	0	0	0	1	1	0	0.066727	3.71e-05	1.36e-05	0.0475005	0	0	0	0	0	3	50	6	1	1	0	601664	13.3075	0	0.114278	3	0.164642	1
hhcid20110177	2019018521	1	0	0	0	0	0	0	0	0	0	0	1	0	0.066727	3.71e-05	1.36e-05	0.0206337	0	0	0	0	0	2	51	4	1	1	0	177350	12.0859	0	0.0874115	2	0.23622	1
hhcid20110177	2019018534	0	0	1	0	0	1	0	0	0	1	1	1	0	0.0354635	0.0524031	0.0357156	0.0337303	0	0	0	0	0	2	43	4	1	1	0	148381	11.9076	0	0.157313	5	0.23622	3
hhcid20110177	2015021452	0	1	1	0	0	0	0	0	0	0	1	1	1	0.12332	3.71e-05	1.36e-05	0.0909967	0	0	0	0	0	3	36	4	1	1	0	689960	13.4444	0	0.214367	5	0.23622	1
hhcid20110177	2015021444	0	0	0	0	0	0	0	0	0	1	0	1	0	2.85e-05	2.64e-05	0.0357156	0.0146521	0	0	0	0	0	1	51	6	1	1	0	167750	12.0302	0	0.0504226	2	0.23622	3
hhcid20110177	2019018528	0	0	0	0	0	0	1	0	0	1	1	1	0	4.01e-05	3.71e-05	0.136447	0.0475005	0	0	0	0	0	1	46	4	1	1	0	212731	12.2678	0	0.184024	4	0.23622	2
hhcid20110177	2019018527	1	0	1	0	0	1	0	0	0	1	1	1	0	0.116628	0.0737962	0.0502962	0.0475005	0	0	0	0	0	1	37	4	1	1	0	489594	13.1013	0	0.288221	6	0.23622	2
hhcid20110177	2019018526	1	1	1	0	1	0	1	0	0	1	0	1	0	0.215861	2.64e-05	0.0968915	0.0146521	0	0	0	0	0	3	35	4	1	1	1	1679100	14.3338	0	0.327431	7	0.23622	3
hhcid20110177	2019018525	1	0	0	0	0	0	0	1	0	1	1	1	0	0.066727	0.0887829	0.0502962	0.0475005	0	0	0	0	0	1	28	6	1	1	0	88522	11.391	0	0.253306	5	0.23622	2
hhcid20110177	2019018531	0	0	1	0	0	1	0	0	0	0	1	1	0	0.0354635	0.0524031	9.69e-06	0.0337303	0	0	0	0	0	1	46	3	1	1	0	888902	13.6977	0	0.121607	4	0.23622	1
hhcid20110177	2017008321	0	1	1	0	0	0	0	0	0	0	1	1	0	0.12332	3.71e-05	1.36e-05	0.0475005	0	0	0	0	0	3	46	4	1	1	0	765991	13.5489	0	0.170871	4	0.23622	1
hhcid20110177	2019018512	1	1	1	1	1	0	1	1	0	1	0	1	1	0.40138	0.0887829	0.136447	0.0641299	1	0	22100	0	10.0034	3	51	3	0	0	0	1119700	13.9286	0	0.690739	10	0.23622	4
hhcid20110177	2019018513	1	1	1	0	0	0	0	0	0	1	1	1	1	0.190007	3.71e-05	0.0502962	0.0909967	0	0	0	0	0	3	46	3	1	1	0	1584526	14.2758	0	0.331336	7	0.23622	3
hhcid20110177	2019018516	0	0	1	0	0	0	0	0	0	1	1	1	0	0.0354635	2.64e-05	0.0357156	0.0337303	0	0	0	0	0	2	46	3	1	1	0	658447	13.3976	0	0.104936	4	0.23622	2
hhcid20110177	2019018515	0	1	1	1	0	1	1	1	0	1	1	1	0	0.220714	0.162542	0.136447	0.0475005	0	0	0	0	0	2	52	3	1	1	0	1269641	14.0542	0	0.567203	9	0.23622	3
hhcid20110177	2019018542	0	0	0	0	0	0	0	0	0	0	1	1	1	4.01e-05	3.71e-05	1.36e-05	0.0909967	0	0	0	0	0	1	70	6	1	1	0	492007	13.1062	0	0.0910876	3	0.23622	1
hhcid20110177	2017012776	0	0	0	0	0	0	0	0	0	1	1	1	0	2.85e-05	2.64e-05	0.0357156	0.0337303	0	0	0	0	0	1	30	4	1	1	0	153785	11.9433	0	0.0695008	3	0.23622	3
hhcid20110177	2019018535	0	1	1	0	0	0	1	0	0	1	1	1	0	0.08757	2.64e-05	0.0968915	0.0337303	0	0	0	0	0	2	32	3	1	1	0	654323	13.3914	0	0.218218	6	0.23622	2
hhcid20110177	2019018537	1	1	1	0	0	1	1	0	0	1	1	1	0	0.134925	0.0524031	0.0968915	0.0337303	0	0	0	0	0	2	45	4	1	1	0	348300	12.7608	0	0.31795	8	0.23622	2
hhcid20110177	2019018540	1	1	1	0	0	1	0	0	0	0	1	1	0	0.134925	0.0524031	9.69e-06	0.0337303	0	0	0	0	0	2	33	6	1	1	0	1449580	14.1868	0	0.221068	6	0.23622	1
hhcid20110177	2017027216	0	1	1	1	0	1	1	0	0	0	0	1	0	0.15673	0.0524031	0.0611855	0.0146521	0	0	0	0	0	3	52	4	1	1	0	1378826	14.1367	0	0.284971	6	0.23622	1
hhcid20110177	2019018519	1	0	1	0	0	0	1	0	0	0	1	1	1	0.0828182	2.64e-05	0.0611855	0.0646172	0	0	0	0	0	3	36	2	1	1	1	2040500	14.5287	0	0.208647	6	0.23622	1
hhcid20110178	2019018572	1	0	1	0	0	0	0	0	0	0	1	1	0	0.0828182	2.64e-05	9.69e-06	0.0337303	0	0	0	0	0	1	41	4	1	1	1	614016	13.3278	0	0.116585	4	0.246998	1
hhcid20110178	2019018544	0	1	1	0	0	1	0	0	0	1	1	1	0	0.12332	0.0737962	0.0502962	0.0475005	1	0	0	0	0	2	48	4	1	1	0	1455423	14.1908	0	0.294913	6	0.246998	3
hhcid20110178	2019018546	1	1	1	0	0	1	1	0	0	1	1	1	1	0.134925	0.0524031	0.0968915	0.0646172	0	0	0	0	0	3	56	4	1	0	0	1113490	13.923	0	0.348836	9	0.246998	2
hhcid20110178	2019018548	1	0	1	0	0	0	0	0	0	1	1	1	1	0.0828182	2.64e-05	0.0357156	0.0646172	1	0	0	0	0	2	30	2	1	1	1	637932	13.366	0	0.183177	6	0.246998	3
hhcid20110178	2019018549	1	1	1	0	0	0	1	0	0	1	1	0	0	0.134925	2.64e-05	0.0968915	0.0190847	0	0	0	0	0	1	40	3	1	1	0	131670	11.7881	0	0.250927	6	0.246998	3
hhcid20110178	2019018559	1	0	0	0	0	0	0	1	0	0	1	1	1	0.0473832	0.0630452	9.69e-06	0.0646172	0	0	0	0	0	5	66	2	1	1	0	608444	13.3187	0	0.175055	5	0.246998	1
hhcid20110178	2013015737	1	1	1	0	0	0	0	1	0	1	1	1	0	0.190007	0.0887829	0.0502962	0.0475005	1	0	0	0	0	3	45	4	1	1	0	932817	13.746	0	0.376586	7	0.246998	2
hhcid20110178	2013015739	1	1	1	0	0	1	0	0	0	1	1	1	0	0.134925	0.0524031	0.0357156	0.0337303	0	0	0	0	0	1	44	4	1	1	0	491600	13.1054	0	0.256774	7	0.246998	5
hhcid20110178	2019018560	0	1	0	1	1	0	1	0	0	1	1	1	1	0.284792	3.71e-05	0.136447	0.0909967	0	0	0	0	0	2	79	6	1	1	0	549148	13.2161	0	0.512272	8	0.246998	3
hhcid20110178	2019018569	0	1	1	0	0	0	0	0	0	0	1	1	0	0.08757	2.64e-05	9.69e-06	0.0337303	0	0	0	0	0	1	49	4	1	1	0	343400	12.7467	0	0.121336	4	0.246998	1
hhcid20110178	2019018568	0	0	1	0	0	0	1	0	0	0	1	1	1	0.0499412	3.71e-05	0.086164	0.0909967	0	0	0	0	0	1	71	2	1	1	0	750483	13.5285	0	0.227139	5	0.246998	1
hhcid20110178	2017029447	0	0	1	0	0	0	0	0	0	0	1	1	0	0.0499412	3.71e-05	1.36e-05	0.0475005	0	0	0	0	0	1	45	4	0	1	0	323860	12.6881	0	0.0974924	3	0.246998	1
hhcid20110178	2017007101	1	1	1	0	0	0	0	0	0	0	1	1	0	0.134925	2.64e-05	9.69e-06	0.0337303	0	0	0	0	0	1	71	4	0	1	0	510881	13.1439	0	0.168691	5	0.246998	1
hhcid20110178	2019018570	0	1	1	0	0	0	1	0	0	0	1	1	0	0.12332	3.71e-05	0.086164	0.0475005	0	0	0	0	0	5	35	4	1	1	0	2251675	14.6272	0	0.257021	5	0.246998	1
hhcid20110178	2017031738	0	0	1	0	1	0	1	0	0	1	1	1	0	0.16392	3.71e-05	0.136447	0.0475005	1	0	0	0	0	3	40	3	0	1	0	577834	13.267	0	0.347904	6	0.246998	4
hhcid20110178	2019018562	0	0	0	0	0	0	0	0	0	1	1	1	1	4.01e-05	3.71e-05	0.0502962	0.0909967	0	0	0	0	0	3	66	3	0	1	0	482166	13.0861	0	0.14137	4	0.246998	3
hhcid20110178	2019018567	0	1	1	0	0	1	0	0	0	0	1	1	1	0.12332	0.0737962	1.36e-05	0.0909967	0	0	0	0	0	1	35	3	1	1	0	265551	12.4896	0	0.288126	6	0.246998	1
hhcid20110178	2019018561	0	1	1	0	0	1	0	0	0	1	0	1	0	0.08757	0.0524031	0.0357156	0.0146521	0	0	0	0	0	3	84	3	1	0	0	748287	13.5255	0	0.190341	5	0.246998	2
hhcid20110178	2019018573	0	1	1	0	0	1	0	0	0	1	1	1	1	0.12332	0.0737962	0.0502962	0.0909967	0	0	0	0	0	3	48	3	1	1	0	1007395	13.8229	0	0.338409	7	0.246998	3
hhcid20110179	2013015756	1	0	0	0	0	0	0	0	0	1	1	1	0	0.066727	3.71e-05	0.0502962	0.0475005	0	0	0	0	0	1	53	4	1	1	0	183463	12.1198	0	0.164561	4	0.143912	3
hhcid20110179	2017026344	0	0	0	0	0	1	0	0	0	0	1	1	1	2.85e-05	0.0524031	9.69e-06	0.0646172	0	0	0	0	0	2	67	6	1	1	0	649881	13.3846	0	0.117058	4	0.143912	1
hhcid20110179	2019018598	0	0	0	0	0	0	0	1	0	1	1	1	1	4.01e-05	0.0887829	0.0502962	0.0909967	0	0	0	0	0	3	52	4	1	1	0	138470	11.8384	0	0.230116	5	0.143912	2
hhcid20110179	2019018592	0	0	0	0	0	0	0	0	0	1	1	1	1	4.01e-05	3.71e-05	0.0502962	0.0909967	0	0	0	0	0	1	47	4	1	1	0	425151	12.9602	0	0.14137	4	0.143912	2
hhcid20110179	2019018586	0	0	0	0	0	1	0	0	0	1	1	1	1	4.01e-05	0.0737962	0.0502962	0.0909967	0	0	0	0	0	2	57	6	1	1	0	437580	12.989	0	0.215129	5	0.143912	2
hhcid20110179	2019018585	0	0	0	0	0	0	0	0	0	0	1	1	0	4.01e-05	3.71e-05	1.36e-05	0.0475005	0	0	0	0	0	1	57	6	1	1	0	1180010	13.981	0	0.0475914	2	0.143912	1
hhcid20110179	2019018584	0	0	0	0	0	0	0	0	0	1	1	1	0	4.01e-05	3.71e-05	0.0502962	0.0475005	0	0	0	0	0	1	48	4	1	1	0	95408	11.4659	0	0.0978739	3	0.143912	3
hhcid20110179	2019018579	0	1	0	0	0	0	0	0	0	0	0	1	1	0.0734186	3.71e-05	1.36e-05	0.0641299	0	0	0	0	0	1	51	3	1	1	0	85475	11.356	0	0.137599	3	0.143912	1
hhcid20110181	2019018719	0	1	0	0	0	0	0	0	0	1	1	1	1	0.052135	2.64e-05	0.0357156	0.0646172	0	0	0	0	0	1	47	4	1	1	0	637890	13.3659	0	0.152494	5	0.137894	2
hhcid20110181	2019018727	0	0	0	0	0	0	0	0	0	1	1	1	1	4.01e-05	3.71e-05	0.0502962	0.0909967	0	0	0	0	0	3	57	2	1	1	0	33452	10.4179	0	0.14137	4	0.137894	3
hhcid20110181	2017003475	1	1	1	0	0	0	0	0	0	0	1	1	0	0.134925	2.64e-05	9.69e-06	0.0337303	0	0	0	0	0	1	50	3	1	1	0	1670186	14.3285	0	0.168691	5	0.137894	1
hhcid20110181	2019018725	0	1	1	0	0	0	0	0	0	1	1	1	0	0.08757	2.64e-05	0.0357156	0.0337303	0	0	0	0	0	3	58	5	1	1	0	174565	12.0701	0	0.157042	5	0.137894	3
hhcid20110181	2019018723	0	0	0	0	0	0	0	0	0	1	1	1	0	2.85e-05	2.64e-05	0.0357156	0.0337303	0	0	0	0	0	2	53	3	1	1	0	356230	12.7833	0	0.0695008	3	0.137894	3
hhcid20110181	2019018730	1	0	0	0	0	0	0	0	0	0	1	1	0	0.0473832	2.64e-05	9.69e-06	0.0337303	0	0	0	0	0	2	59	2	1	1	0	244780	12.4081	0	0.0811496	3	0.137894	1
hhcid20110181	2019018714	0	0	1	0	0	0	0	0	0	0	1	1	0	0.0499412	3.71e-05	1.36e-05	0.0475005	0	0	0	0	0	1	62	6	1	1	0	1157610	13.9619	0	0.0974924	3	0.137894	1
hhcid20110181	2019018731	0	0	0	0	0	0	0	0	0	0	1	1	1	4.01e-05	3.71e-05	1.36e-05	0.0909967	0	0	0	0	0	2	43	3	0	1	0	657120	13.3956	0	0.0910876	3	0.137894	1
hhcid20110181	2013015873	1	1	1	0	0	1	0	0	0	0	1	1	1	0.190007	0.0737962	1.36e-05	0.0909967	1	0	0	0	0	1	54	3	1	1	0	996700	13.8122	0	0.354813	7	0.137894	1
hhcid20110181	2019018715	0	0	0	0	0	0	0	0	0	0	1	1	1	2.85e-05	2.64e-05	9.69e-06	0.0646172	0	0	0	0	0	3	58	1	0	0	0	116678	11.6672	0	0.0646818	3	0.137894	1
hhcid20110181	2017029104	0	0	0	0	0	0	0	0	0	0	1	1	1	4.01e-05	3.71e-05	1.36e-05	0.0909967	0	0	0	0	0	1	53	2	0	1	0	289299	12.5752	0	0.0910876	3	0.137894	1
hhcid20110181	2019018717	1	1	1	0	0	0	0	0	0	1	0	1	0	0.134925	2.64e-05	0.0357156	0.0146521	0	0	0	0	0	1	64	2	1	1	0	713136	13.4774	0	0.185319	5	0.137894	2
hhcid20110182	2017033599	0	0	1	0	0	0	0	0	0	1	1	1	1	0.0499412	3.71e-05	0.0502962	0.0909967	0	0	0	0	0	2	67	4	1	1	0	46502	10.7473	0	0.191271	5	0.108545	2
hhcid20110182	2019018739	0	0	0	0	0	0	0	0	0	1	1	1	1	2.85e-05	2.64e-05	0.0357156	0.0646172	0	0	0	0	0	1	48	3	1	1	0	412833	12.9308	0	0.100388	4	0.108545	2
hhcid20110182	2019018754	0	1	0	0	0	0	0	0	0	1	1	1	0	0.052135	2.64e-05	0.0357156	0.0337303	0	0	0	0	0	1	78	6	1	1	0	965656	13.7806	0	0.121607	4	0.108545	3
hhcid20110182	2019018747	0	0	0	0	0	0	0	0	0	0	0	1	1	4.01e-05	3.71e-05	1.36e-05	0.0641299	1	0	0	0	0	1	51	2	1	1	0	1132476	13.9399	0	0.0642208	2	0.108545	1
hhcid20110182	2019018732	0	0	0	0	0	0	0	0	0	0	0	1	1	4.01e-05	3.71e-05	1.36e-05	0.0641299	0	0	0	0	0	1	37	5	1	1	0	240647	12.3911	0	0.0642208	2	0.108545	1
hhcid20110182	2019018752	0	0	0	0	0	0	0	0	0	0	1	1	0	2.85e-05	2.64e-05	9.69e-06	0.0337303	0	0	0	0	0	1	46	4	1	1	0	464350	13.0484	0	0.0337949	2	0.108545	1
hhcid20110182	2019018755	0	0	0	0	0	0	0	0	0	1	1	1	1	4.01e-05	3.71e-05	0.0502962	0.0909967	0	0	0	0	0	1	52	2	1	1	0	1915249	14.4654	0	0.14137	4	0.108545	2
hhcid20110182	2019018748	0	0	0	0	0	0	0	0	0	0	1	1	0	2.85e-05	2.64e-05	9.69e-06	0.0337303	0	0	0	0	0	1	47	5	1	1	0	406857	12.9162	0	0.0337949	2	0.108545	1
hhcid20110182	2015021649	0	0	0	0	0	0	0	0	0	1	1	1	1	4.01e-05	3.71e-05	0.0502962	0.0909967	0	0	0	0	0	1	52	4	1	1	0	466323	13.0526	0	0.14137	4	0.108545	2
hhcid20110182	2019018738	0	0	0	0	0	0	0	0	0	1	1	1	0	4.01e-05	3.71e-05	0.0502962	0.0475005	0	0	0	0	0	3	59	2	1	1	0	200872	12.2104	0	0.0978739	3	0.108545	2
hhcid20110182	2019018758	0	0	0	0	0	1	0	0	0	1	1	1	0	4.01e-05	0.0737962	0.0502962	0.0475005	0	0	0	0	0	1	53	2	1	1	0	412858	12.9309	0	0.171633	4	0.108545	2
hhcid20110182	2019018761	0	0	1	0	0	0	0	0	0	0	1	1	1	0.0499412	3.71e-05	1.36e-05	0.0909967	0	0	0	0	0	1	56	6	0	1	0	37073	10.5207	0	0.140989	4	0.108545	1
hhcid20110183	2019018766	0	0	0	0	0	0	0	0	0	0	1	1	1	4.01e-05	3.71e-05	1.36e-05	0.0909967	0	0	0	0	0	1	30	5	1	1	0	547120	13.2124	0	0.0910876	3	0.167451	1
hhcid20110183	2019018772	1	0	1	0	0	1	0	0	0	1	1	1	1	0.0828182	0.0524031	0.0357156	0.0646172	1	0	0	0	0	2	50	2	1	1	0	156217	11.959	0	0.235554	7	0.167451	2
hhcid20110183	2019018782	0	0	0	0	0	0	0	0	0	1	1	1	1	4.01e-05	3.71e-05	0.0502962	0.0909967	0	0	0	0	0	1	61	6	1	1	0	353428	12.7754	0	0.14137	4	0.167451	2
hhcid20110183	2019018765	1	1	1	0	0	0	0	0	0	1	1	1	0	0.134925	2.64e-05	0.0357156	0.0337303	0	0	0	0	0	2	38	7	0	1	0	269194	12.5032	0	0.204397	6	0.167451	5
hhcid20110183	2019018763	0	0	0	0	0	1	0	0	0	0	1	1	1	4.01e-05	0.0737962	1.36e-05	0.0909967	0	0	0	0	0	1	69	2	1	1	0	709940	13.4729	0	0.164847	4	0.167451	1
hhcid20110184	2019018799	1	0	0	0	0	0	0	0	0	0	1	1	1	0.066727	3.71e-05	1.36e-05	0.0909967	0	0	0	0	0	2	67	2	1	1	0	43032	10.6697	0	0.157774	4	0.10124	1
hhcid20110184	2019018796	0	0	0	0	0	0	0	0	0	0	1	1	0	2.85e-05	2.64e-05	9.69e-06	0.0337303	0	0	0	0	0	1	53	6	1	1	0	241885	12.3962	0	0.0337949	2	0.10124	1
hhcid20110184	2019018795	1	1	1	0	0	0	0	0	0	0	0	1	0	0.190007	3.71e-05	1.36e-05	0.0206337	0	0	0	0	0	1	57	2	0	1	0	519807	13.1612	0	0.210691	4	0.10124	1
hhcid20110184	2019018792	0	0	0	0	0	0	0	0	0	0	1	1	1	4.01e-05	3.71e-05	1.36e-05	0.0909967	0	0	0	0	0	1	74	5	1	1	0	278550	12.5374	0	0.0910876	3	0.10124	1
hhcid20110184	2019018791	0	0	0	0	0	0	0	0	0	1	1	1	0	4.01e-05	3.71e-05	0.0502962	0.0475005	0	0	0	0	0	2	68	2	1	1	0	28300	10.2507	0	0.0978739	3	0.10124	2
hhcid20110184	2019018787	0	0	0	0	0	0	0	0	0	0	1	1	0	4.01e-05	3.71e-05	1.36e-05	0.0475005	0	0	0	0	0	1	52	3	1	1	0	335006	12.7219	0	0.0475914	2	0.10124	1
hhcid20110184	2019018783	1	0	1	0	0	0	0	0	0	0	0	1	0	0.116628	3.71e-05	1.36e-05	0.0206337	0	0	0	0	0	1	46	3	0	1	0	73684	11.2075	0	0.137313	3	0.10124	1
hhcid20110184	2017034316	0	0	0	0	0	0	0	0	0	0	1	1	0	2.85e-05	2.64e-05	9.69e-06	0.0337303	0	0	0	0	0	1	45	5	0	0	0	348297	12.7608	0	0.0337949	2	0.10124	1
hhcid20110194	2019019320	0	0	0	0	0	0	0	0	0	0	1	1	0	4.01e-05	3.71e-05	1.36e-05	0.0475005	0	1	0	0	0	1	72	2	1	1	0	76571	11.246	0	0.0475914	2	0.152242	1
hhcid20110194	2019019329	0	0	0	0	0	0	0	0	0	1	0	1	0	2.85e-05	2.64e-05	0.0357156	0.0146521	0	1	0	0	0	1	29	4	1	1	0	316668	12.6656	0	0.0504226	2	0.152242	3
hhcid20110194	2019019328	0	0	1	0	0	0	0	0	0	0	1	1	0	0.0499412	3.71e-05	1.36e-05	0.0475005	0	1	0	0	0	2	45	4	1	1	0	302592	12.6201	0	0.0974924	3	0.152242	1
hhcid20110194	2019019324	0	0	0	0	0	0	0	0	0	0	1	1	1	2.85e-05	2.64e-05	9.69e-06	0.0646172	0	1	0	0	0	2	86	1	1	0	0	472900	13.0666	0	0.0646818	3	0.152242	1
hhcid20110194	2019019322	0	0	0	0	0	0	0	0	0	0	1	1	1	2.85e-05	2.64e-05	9.69e-06	0.0646172	0	1	0	0	0	2	64	2	1	1	0	771805	13.5565	0	0.0646818	3	0.152242	1
hhcid20110194	2019019331	0	0	1	0	0	0	0	0	0	0	1	1	1	0.0354635	2.64e-05	9.69e-06	0.0646172	0	1	0	0	0	1	84	1	1	0	0	8610	9.0608	0	0.100117	4	0.152242	1
hhcid20110194	2015022597	0	0	1	0	0	1	0	0	0	1	1	1	0	0.0499412	0.0737962	0.0502962	0.0475005	1	1	0	0	0	3	38	4	1	1	1	1951305	14.484	0	0.221534	5	0.152242	3
hhcid20110194	2019019304	1	1	1	1	1	1	1	0	0	0	1	1	1	0.285022	0.0524031	0.0611855	0.0646172	0	1	0	0	0	2	30	1	1	0	0	2280700	14.64	0	0.463228	10	0.152242	1
hhcid20110194	2019019313	1	1	1	0	0	0	0	0	0	1	0	1	0	0.134925	2.64e-05	0.0357156	0.0146521	0	1	0	0	0	2	46	3	1	1	0	937000	13.7504	0	0.185319	5	0.152242	4
hhcid20110194	2019019317	0	0	0	0	0	0	0	0	0	0	1	1	0	2.85e-05	2.64e-05	9.69e-06	0.0337303	0	1	0	0	0	1	58	2	1	0	0	18163	9.8072	0	0.0337949	2	0.152242	1
hhcid20110194	2019019306	1	0	1	0	1	0	1	1	0	1	1	1	0	0.230606	0.0887829	0.136447	0.0475005	0	1	0	0	0	3	56	2	1	1	0	2531666	14.7444	0	0.503336	8	0.152242	2
hhcid20110194	2019019316	0	0	0	0	0	0	0	0	0	0	1	1	1	2.85e-05	2.64e-05	9.69e-06	0.0646172	0	1	0	0	0	3	58	3	0	1	0	582263	13.2747	0	0.0646818	3	0.152242	1
hhcid20110194	2019019318	0	0	1	0	0	0	0	0	0	0	1	1	0	0.0354635	2.64e-05	9.69e-06	0.0337303	0	1	0	0	0	1	71	2	1	1	0	1101408	13.9121	0	0.0692299	3	0.152242	1
hhcid20110194	2019019319	0	1	1	0	0	0	0	1	0	0	0	1	0	0.08757	0.0630452	9.69e-06	0.0146521	0	1	0	0	0	3	41	5	1	1	0	3415523	15.0438	0	0.165277	4	0.152242	1
hhcid20110195	2013016884	0	0	1	0	0	0	0	0	0	0	1	1	0	0.0354635	2.64e-05	9.69e-06	0.0337303	0	1	0	0	0	1	58	1	0	0	0	382010	12.8532	0	0.0692299	3	0.133289	1
hhcid20110195	2013016887	0	0	1	0	0	0	1	1	0	0	0	1	1	0.0354635	0.0630452	0.0611855	0.045539	0	1	0	0	0	3	38	5	0	1	0	4613175	15.3444	0	0.205233	5	0.133289	1
hhcid20110195	2019019351	0	0	0	0	0	0	1	1	0	0	1	1	1	2.85e-05	0.0630452	0.0611855	0.0646172	0	1	0	0	0	2	71	3	1	1	0	655100	13.3925	0	0.188877	5	0.133289	1
hhcid20110195	2019019354	0	1	0	1	0	1	1	0	0	1	1	1	1	0.121295	0.0524031	0.0968915	0.0646172	0	1	0	0	0	3	30	5	1	1	0	566548	13.2473	0	0.335207	8	0.133289	3
hhcid20110195	2015022617	0	1	1	0	0	0	0	0	0	0	1	1	1	0.12332	3.71e-05	1.36e-05	0.0909967	1	1	0	0	0	1	55	2	0	0	0	172329	12.0572	0	0.214367	5	0.133289	1
hhcid20110195	2015022624	0	0	1	0	0	0	1	0	0	0	1	1	0	0.0354635	2.64e-05	0.0611855	0.0337303	0	1	0	0	0	2	66	1	0	0	0	352000	12.7714	0	0.130406	4	0.133289	1
hhcid20110195	2015022625	0	0	0	0	0	0	0	0	0	0	1	1	1	4.01e-05	3.71e-05	1.36e-05	0.0909967	0	1	0	0	0	2	66	2	1	1	0	736670	13.5099	0	0.0910876	3	0.133289	1
hhcid20110195	2017005663	0	0	0	0	0	0	0	0	0	0	1	1	1	4.01e-05	3.71e-05	1.36e-05	0.0909967	1	1	0	0	0	1	75	1	1	0	0	820000	13.6171	0	0.0910876	3	0.133289	1
hhcid20110195	2017010843	0	0	0	1	1	0	1	0	0	1	1	1	1	0.150126	2.64e-05	0.0968915	0.0646172	1	1	0	0	0	3	47	4	1	1	0	9880300	16.106	0	0.311661	7	0.133289	3
hhcid20110195	2019019340	0	0	0	0	0	0	0	0	0	0	0	1	1	2.85e-05	2.64e-05	9.69e-06	0.045539	0	1	0	0	0	1	79	1	0	0	0	68258	11.1311	0	0.0456036	2	0.133289	1
hhcid20110195	2019019342	0	0	0	0	0	1	0	0	0	1	0	1	0	2.85e-05	0.0524031	0.0357156	0.0146521	0	1	0	0	0	2	37	4	1	1	0	1271054	14.0554	0	0.102799	3	0.133289	2
hhcid20110195	2019019343	0	0	0	0	0	0	0	0	0	0	1	1	0	2.85e-05	2.64e-05	9.69e-06	0.0337303	0	1	0	0	0	2	72	1	0	0	0	18094.5	9.80342	0	0.0337949	2	0.133289	1
hhcid20110195	2019019344	0	0	0	0	0	0	0	0	0	0	1	1	1	2.85e-05	2.64e-05	9.69e-06	0.0646172	0	1	0	0	0	1	72	2	1	1	0	211601	12.2625	0	0.0646818	3	0.133289	1
hhcid20110195	2019019346	0	0	0	0	0	0	0	0	0	0	1	1	1	2.85e-05	2.64e-05	9.69e-06	0.0646172	0	1	0	0	0	1	68	2	1	1	0	860100	13.6648	0	0.0646818	3	0.133289	1
hhcid20110195	2019019349	0	0	0	0	0	0	0	0	0	1	0	1	0	2.85e-05	2.64e-05	0.0357156	0.0146521	1	1	0	0	0	2	34	4	1	0	0	98200	11.4948	0	0.0504226	2	0.133289	2
hhcid20110195	2019019350	0	0	0	0	0	0	0	0	0	0	1	1	1	2.85e-05	2.64e-05	9.69e-06	0.0646172	0	1	0	0	0	1	68	1	1	0	0	664400	13.4066	0	0.0646818	3	0.133289	1
hhcid20110195	2019019361	0	0	0	0	0	0	0	0	0	1	1	1	1	4.01e-05	3.71e-05	0.0502962	0.0909967	0	1	0	0	0	1	53	4	1	1	0	872029	13.6786	0	0.14137	4	0.133289	2
hhcid20110195	2019019359	0	0	1	0	0	0	0	0	0	1	1	1	1	0.0354635	2.64e-05	0.0357156	0.0646172	0	1	0	0	0	3	30	1	1	0	0	198079	12.1964	0	0.135823	5	0.133289	3
hhcid20110195	2019019358	1	0	1	0	0	0	0	0	0	0	0	1	1	0.116628	3.71e-05	1.36e-05	0.0641299	0	1	0	0	0	1	43	3	0	1	0	212800	12.2681	0	0.180809	4	0.133289	1
hhcid20110195	2019019357	0	0	1	0	0	0	0	0	0	0	1	1	1	0.0499412	3.71e-05	1.36e-05	0.0909967	0	1	0	0	0	1	49	2	1	1	0	1495083	14.2177	0	0.140989	4	0.133289	1
hhcid20110195	2019019355	0	0	0	0	0	0	0	0	0	0	1	1	1	2.85e-05	2.64e-05	9.69e-06	0.0646172	0	1	0	0	0	2	53	2	1	1	0	625885	13.3469	0	0.0646818	3	0.133289	1
hhcid20110195	2019019352	0	1	0	0	0	1	0	0	0	1	1	1	1	0.052135	0.0524031	0.0357156	0.0646172	1	1	0	0	0	3	54	2	1	1	1	431592	12.9752	0	0.204871	6	0.133289	2
hhcid20110196	2017037869	0	0	0	0	0	0	0	0	0	0	1	1	1	2.85e-05	2.64e-05	9.69e-06	0.0646172	0	1	0	0	0	1	57	3	1	1	0	1944566	14.4805	0	0.0646818	3	0.174294	1
hhcid20110196	2017033682	0	1	0	0	0	1	0	0	0	1	1	1	0	0.052135	0.0524031	0.0357156	0.0337303	0	1	0	0	0	1	45	4	0	1	0	2047615	14.5322	0	0.173984	5	0.174294	3
hhcid20110196	2017023677	0	1	1	0	0	0	0	0	0	1	1	1	1	0.08757	2.64e-05	0.0357156	0.0646172	0	1	0	0	0	2	31	2	0	1	0	1209360	14.0056	0	0.187929	6	0.174294	2
hhcid20110196	2019019375	1	0	0	0	0	0	0	0	0	0	1	1	1	0.066727	3.71e-05	1.36e-05	0.0909967	0	1	0	0	0	1	61	6	1	1	0	558399	13.2328	0	0.157774	4	0.174294	1
hhcid20110196	2017019986	0	0	1	0	0	0	0	0	0	0	1	1	1	0.0354635	2.64e-05	9.69e-06	0.0646172	0	1	0	0	0	2	56	2	0	1	0	1353970	14.1186	0	0.100117	4	0.174294	1
hhcid20110196	2019019363	1	1	1	0	0	1	0	0	0	1	1	1	1	0.134925	0.0524031	0.0357156	0.0646172	0	1	0	0	0	2	57	4	0	1	1	3377730	15.0327	0	0.287661	8	0.174294	2
hhcid20110196	2019019364	1	1	0	0	0	0	1	0	0	1	1	1	0	0.140105	3.71e-05	0.136447	0.0475005	0	1	0	0	0	3	51	4	1	1	0	632800	13.3579	0	0.32409	6	0.174294	3
hhcid20110196	2019019365	1	1	1	0	0	1	1	0	0	1	1	1	0	0.134925	0.0524031	0.0968915	0.0337303	0	1	0	0	0	3	69	5	1	1	0	856680	13.6608	0	0.31795	8	0.174294	2
hhcid20110196	2019019366	0	0	0	0	0	0	0	0	0	0	1	1	0	2.85e-05	2.64e-05	9.69e-06	0.0337303	0	1	0	0	0	1	55	2	1	1	0	935045	13.7484	0	0.0337949	2	0.174294	1
hhcid20110196	2019019367	0	1	1	0	0	0	0	0	0	0	1	1	1	0.12332	3.71e-05	1.36e-05	0.0909967	0	1	0	0	0	3	66	2	1	1	0	1035599	13.8505	0	0.214367	5	0.174294	1
hhcid20110196	2019019368	1	0	0	0	1	1	1	1	0	1	1	1	0	0.180705	0.162542	0.136447	0.0475005	0	1	0	0	0	3	50	3	1	1	0	1772746	14.388	0	0.527194	8	0.174294	5
hhcid20110196	2019019369	0	0	0	0	0	0	0	0	0	0	1	1	1	4.01e-05	3.71e-05	1.36e-05	0.0909967	0	1	0	0	0	1	64	2	1	1	0	172480	12.058	0	0.0910876	3	0.174294	1
hhcid20110196	2019019372	0	0	0	0	0	0	0	0	0	0	1	1	1	2.85e-05	2.64e-05	9.69e-06	0.0646172	0	1	0	0	0	1	50	3	0	1	0	885650	13.6941	0	0.0646818	3	0.174294	1
hhcid20110196	2019019377	0	0	0	0	0	0	0	0	0	0	1	1	0	2.85e-05	2.64e-05	9.69e-06	0.0337303	0	1	0	0	0	2	60	3	1	1	0	191041	12.1602	0	0.0337949	2	0.174294	1
hhcid20110196	2019019378	0	0	1	0	0	0	0	0	0	1	1	1	0	0.0354635	2.64e-05	0.0357156	0.0337303	0	1	0	0	0	2	62	7	1	1	0	1876985	14.4452	0	0.104936	4	0.174294	2
hhcid20110196	2019019382	1	1	1	0	0	0	0	0	0	1	1	1	1	0.134925	2.64e-05	0.0357156	0.0646172	0	1	0	0	0	3	63	2	0	1	0	899011	13.709	0	0.235284	7	0.174294	2
hhcid20110196	2019019383	0	0	0	0	0	1	0	0	0	1	0	1	1	2.85e-05	0.0524031	0.0357156	0.045539	0	1	0	0	0	1	43	4	1	1	0	1167105	13.97	0	0.133686	4	0.174294	5
hhcid20110196	2019019385	1	0	0	0	0	0	0	0	0	0	1	1	1	0.0473832	2.64e-05	9.69e-06	0.0646172	1	1	0	0	0	1	39	3	0	1	0	1409815	14.159	0	0.112036	4	0.174294	1
hhcid20110196	2019019387	0	0	0	0	0	0	0	0	0	0	1	1	1	4.01e-05	3.71e-05	1.36e-05	0.0909967	0	1	0	0	0	1	51	4	1	1	0	837458	13.6381	0	0.0910876	3	0.174294	1
hhcid20110196	2019019390	0	0	1	0	0	0	0	1	0	0	1	1	1	0.0499412	0.0887829	1.36e-05	0.0909967	0	1	0	0	0	3	42	4	1	1	0	1895168	14.4548	0	0.229734	5	0.174294	1
hhcid20110198	2013017043	1	0	0	0	0	0	0	0	0	0	1	1	1	0.0473832	2.64e-05	9.69e-06	0.0646172	0	0	0	0	0	1	81	2	1	1	0	140500	11.853	0	0.112036	4	0.13145	1
hhcid20110198	2019019659	0	0	0	0	0	1	0	0	0	1	1	1	1	4.01e-05	0.0737962	0.0502962	0.0909967	0	0	0	0	0	1	48	3	1	1	0	323960	12.6884	0	0.215129	5	0.13145	2
hhcid20110198	2019019655	0	0	0	0	0	0	0	0	0	0	1	1	0	2.85e-05	2.64e-05	9.69e-06	0.0337303	0	0	0	0	0	1	69	2	1	1	0	318200	12.6704	0	0.0337949	2	0.13145	1
hhcid20110198	2019019653	0	0	0	0	0	0	0	0	0	0	1	1	0	4.01e-05	3.71e-05	1.36e-05	0.0475005	0	0	0	0	0	2	37	3	0	1	0	428500	12.968	0	0.0475914	2	0.13145	1
hhcid20110198	2019019665	0	0	0	0	0	0	0	0	0	0	1	1	0	2.85e-05	2.64e-05	9.69e-06	0.0337303	0	0	0	0	0	1	55	2	1	1	0	198860	12.2004	0	0.0337949	2	0.13145	1
hhcid20110198	2019019666	0	0	1	0	0	0	0	0	0	0	1	1	1	0.0499412	3.71e-05	1.36e-05	0.0909967	0	0	0	0	0	1	54	2	0	1	0	158909	11.9761	0	0.140989	4	0.13145	1
hhcid20110198	2019019668	0	1	0	0	0	0	0	0	0	1	1	1	1	0.052135	2.64e-05	0.0357156	0.0646172	1	0	0	0	0	3	54	2	1	1	0	2643889	14.7878	0	0.152494	5	0.13145	3
hhcid20110198	2019019670	1	1	1	0	1	1	1	0	0	0	1	1	1	0.215861	0.0524031	0.0611855	0.0646172	1	0	0	0	0	4	55	2	1	1	0	96955.1	11.482	1	0.394067	9	0.13145	1
hhcid20110198	2019019671	0	0	0	0	0	0	0	0	0	0	1	1	0	2.85e-05	2.64e-05	9.69e-06	0.0337303	0	0	0	0	0	2	47	3	1	1	0	189942	12.1545	0	0.0337949	2	0.13145	1
hhcid20110198	2019019677	1	1	1	1	0	0	0	0	0	0	1	1	1	0.204085	2.64e-05	9.69e-06	0.0646172	1	0	0	0	0	2	55	2	1	1	0	222700	12.3136	0	0.268738	7	0.13145	1
hhcid20110198	2013017059	0	1	1	0	0	0	1	0	0	0	1	1	0	0.08757	2.64e-05	0.0611855	0.0337303	0	0	0	0	0	2	53	5	0	1	0	2831445	14.8563	0	0.182512	5	0.13145	1
hhcid20110198	2019019661	0	0	0	0	0	0	0	0	0	0	1	1	0	2.85e-05	2.64e-05	9.69e-06	0.0337303	0	0	0	0	0	3	56	1	1	0	0	150312	11.9205	0	0.0337949	2	0.13145	1
hhcid20110198	2019019663	0	0	0	0	0	0	0	0	0	0	1	1	0	2.85e-05	2.64e-05	9.69e-06	0.0337303	0	0	0	0	0	1	70	2	1	1	0	60445	11.0095	0	0.0337949	2	0.13145	1
hhcid20110198	2019019664	1	0	0	0	0	0	0	0	0	0	1	1	1	0.066727	3.71e-05	1.36e-05	0.0909967	0	0	0	0	0	1	69	2	0	1	0	137009	11.8278	0	0.157774	4	0.13145	1
hhcid20110201	2019019852	0	0	0	0	0	0	1	0	0	0	1	1	1	4.01e-05	3.71e-05	0.086164	0.0909967	0	0	0	0	0	1	72	5	1	1	0	2064000	14.5402	0	0.177238	4	0.184316	1
hhcid20110201	2019019843	0	0	1	1	0	0	1	0	0	0	1	1	1	0.147336	3.71e-05	0.086164	0.0909967	0	0	0	0	0	2	65	4	1	1	0	358324	12.7892	0	0.324534	6	0.184316	1
hhcid20110201	2019019841	0	0	0	0	0	0	0	0	0	0	1	1	1	4.01e-05	3.71e-05	1.36e-05	0.0909967	0	0	0	0	0	3	59	4	1	1	0	379062	12.8455	0	0.0910876	3	0.184316	1
hhcid20110201	2019019840	0	0	0	0	0	0	0	0	0	0	1	1	1	4.01e-05	3.71e-05	1.36e-05	0.0909967	0	0	0	0	0	3	61	2	1	1	0	159720	11.9812	0	0.0910876	3	0.184316	1
hhcid20110201	2019019856	0	0	0	0	0	0	0	0	0	0	1	1	0	4.01e-05	3.71e-05	1.36e-05	0.0475005	0	0	0	0	0	1	80	2	1	1	0	227543	12.3351	0	0.0475914	2	0.184316	1
hhcid20110201	2019019854	0	0	0	0	0	0	0	0	0	0	1	1	0	2.85e-05	2.64e-05	9.69e-06	0.0337303	0	0	0	0	0	1	75	2	1	1	0	464	6.14204	0	0.0337949	2	0.184316	1
hhcid20110201	2019019838	1	0	0	0	0	0	0	0	0	1	1	1	1	0.066727	3.71e-05	0.0502962	0.0909967	0	0	0	0	0	2	70	2	1	1	0	256726	12.4558	0	0.208057	5	0.184316	2
hhcid20110201	2019019853	0	0	0	0	0	0	0	0	0	0	1	1	1	4.01e-05	3.71e-05	1.36e-05	0.0909967	0	0	0	0	0	2	66	3	0	1	0	1710409	14.3522	0	0.0910876	3	0.184316	1
hhcid20110201	2019019844	0	0	0	0	0	0	0	0	0	0	1	1	0	4.01e-05	3.71e-05	1.36e-05	0.0475005	0	0	0	0	0	1	72	5	1	1	0	1107103	13.9173	0	0.0475914	2	0.184316	1
hhcid20110201	2019019835	0	1	1	0	0	1	1	0	0	1	0	1	0	0.08757	0.0524031	0.0968915	0.0146521	0	0	0	0	0	3	43	3	1	1	0	922088	13.7344	0	0.251517	6	0.184316	3
hhcid20110201	2019019834	1	1	0	0	0	0	0	0	0	0	0	1	1	0.140105	3.71e-05	1.36e-05	0.0641299	0	0	0	0	0	2	48	4	1	1	0	131600	11.7875	0	0.204286	4	0.184316	1
hhcid20110201	2019019849	1	0	1	0	0	0	0	1	0	1	1	1	0	0.0828182	0.0630452	0.0357156	0.0337303	0	0	0	0	0	2	40	3	0	1	0	392789	12.881	0	0.215309	6	0.184316	4
hhcid20110201	2019019847	0	0	0	1	0	0	1	0	0	0	1	1	0	0.0974347	3.71e-05	0.086164	0.0475005	0	0	0	0	0	2	31	4	0	1	1	1663160	14.3242	0	0.231136	4	0.184316	1
hhcid20110201	2017012961	0	0	0	0	0	1	0	0	0	0	1	1	0	4.01e-05	0.0737962	1.36e-05	0.0475005	0	0	0	0	0	2	49	3	1	1	0	1200000	13.9978	0	0.121351	3	0.184316	1
hhcid20110201	2019019827	0	0	0	0	0	0	0	0	0	1	0	1	1	2.85e-05	2.64e-05	0.0357156	0.045539	0	0	0	0	0	2	48	3	1	1	0	307357	12.6358	0	0.0813095	3	0.184316	3
hhcid20110201	2019019829	0	0	1	1	1	1	1	1	0	1	1	1	1	0.261314	0.162542	0.136447	0.0909967	1	0	1000	0	6.90876	5	51	3	1	1	0	1466038	14.1981	1	0.651299	10	0.184316	4
hhcid20110201	2019019845	1	0	0	1	0	0	1	0	0	1	1	1	1	0.164122	3.71e-05	0.136447	0.0909967	1	0	0	0	0	3	48	4	1	1	0	429000	12.9692	0	0.391602	7	0.184316	3
hhcid20110201	2019019831	0	0	0	0	0	0	0	0	0	0	1	1	1	4.01e-05	3.71e-05	1.36e-05	0.0909967	0	0	0	0	0	1	78	2	1	1	0	301991	12.6182	0	0.0910876	3	0.184316	1
hhcid20110201	2019019850	0	1	0	0	0	0	0	0	0	1	0	1	1	0.0734186	3.71e-05	0.0502962	0.0641299	0	0	0	0	0	2	25	1	0	0	1	12500	9.43356	0	0.187882	4	0.184316	3
hhcid20110201	2019019851	1	0	1	0	0	0	0	0	0	0	1	1	1	0.0828182	2.64e-05	9.69e-06	0.0646172	0	0	0	0	0	2	55	3	1	1	0	563580	13.2421	0	0.147472	5	0.184316	1
hhcid20110203	2019019885	1	1	0	0	0	0	0	0	0	0	1	1	1	0.140105	3.71e-05	1.36e-05	0.0909967	0	0	0	0	0	1	62	2	1	1	0	213030	12.2692	0	0.231153	5	0.186848	1
hhcid20110203	2019019884	0	0	0	0	0	0	0	0	0	0	1	1	1	4.01e-05	3.71e-05	1.36e-05	0.0909967	0	0	0	0	0	2	55	2	0	1	0	53238	10.8826	0	0.0910876	3	0.186848	1
hhcid20110203	2015022984	0	0	0	0	0	0	0	0	0	0	1	1	1	2.85e-05	2.64e-05	9.69e-06	0.0646172	0	0	0	0	0	1	46	3	1	1	0	192125	12.1659	0	0.0646818	3	0.186848	1
hhcid20110203	2015022987	0	0	0	0	0	0	0	0	0	0	1	1	1	4.01e-05	3.71e-05	1.36e-05	0.0909967	0	0	0	0	0	2	62	2	1	1	0	1054825	13.8689	0	0.0910876	3	0.186848	1
hhcid20110203	2019019895	0	0	0	0	0	0	0	0	0	0	1	1	0	4.01e-05	3.71e-05	1.36e-05	0.0475005	0	0	0	0	0	1	50	1	1	1	0	333900	12.7186	0	0.0475914	2	0.186848	1
hhcid20110203	2019019894	0	0	0	0	0	0	0	0	0	0	1	1	1	4.01e-05	3.71e-05	1.36e-05	0.0909967	0	0	0	0	0	1	61	3	0	1	0	31349	10.353	0	0.0910876	3	0.186848	1
hhcid20110203	2013017264	0	1	0	0	0	0	0	0	0	0	1	1	1	0.052135	2.64e-05	9.69e-06	0.0646172	0	0	0	0	0	2	61	5	0	1	0	3130276	14.9566	0	0.116788	4	0.186848	1
hhcid20110203	2019019888	1	0	1	0	0	1	0	0	0	1	1	1	1	0.0828182	0.0524031	0.0357156	0.0646172	1	0	0	0	0	1	31	2	1	1	0	217700	12.2909	0	0.235554	7	0.186848	3
hhcid20110203	2019019900	1	1	0	0	0	0	0	0	0	1	1	1	1	0.0994897	2.64e-05	0.0357156	0.0646172	0	0	0	0	0	1	51	1	0	1	0	469458	13.0593	0	0.199849	6	0.186848	3
hhcid20110203	2019019897	0	0	0	0	0	0	0	0	0	0	1	1	0	2.85e-05	2.64e-05	9.69e-06	0.0337303	0	0	0	0	0	2	62	3	0	1	0	38886	10.5684	0	0.0337949	2	0.186848	1
hhcid20110203	2019019896	0	1	1	1	0	0	1	0	0	1	1	1	1	0.220714	3.71e-05	0.136447	0.0909967	0	0	0	0	0	3	72	6	1	1	0	362760	12.8015	0	0.448195	8	0.186848	4
hhcid20110203	2019019892	0	0	1	0	0	0	0	0	0	0	1	1	1	0.0354635	2.64e-05	9.69e-06	0.0646172	0	0	0	0	0	1	81	2	1	1	0	258434	12.4624	0	0.100117	4	0.186848	1
hhcid20110203	2019019877	0	0	0	0	0	0	0	0	0	0	1	1	1	4.01e-05	3.71e-05	1.36e-05	0.0909967	0	0	0	0	0	1	50	2	1	1	0	978324	13.7936	0	0.0910876	3	0.186848	1
hhcid20110203	2019019880	1	0	1	0	1	0	1	1	0	1	1	1	1	0.230606	0.0887829	0.136447	0.0909967	0	0	0	0	0	3	68	2	1	1	0	503149	13.1286	0	0.546833	9	0.186848	2
hhcid20110203	2019019881	1	0	1	0	0	0	0	0	0	1	1	1	1	0.0828182	2.64e-05	0.0357156	0.0646172	1	0	0	0	0	3	41	3	1	1	1	791000	13.581	0	0.183177	6	0.186848	3
hhcid20110203	2015022976	1	1	1	0	0	0	1	0	0	1	1	1	1	0.190007	3.71e-05	0.136447	0.0909967	0	0	0	0	0	3	51	3	0	1	0	250597	12.4316	0	0.417487	8	0.186848	2
hhcid20110206	2017037742	1	0	0	0	0	0	0	0	0	0	1	1	1	0.0473832	2.64e-05	9.69e-06	0.0646172	0	0	0	0	0	2	67	6	1	1	1	770100	13.5543	0	0.112036	4	0.17201	1
hhcid20110206	2013017313	1	1	1	1	1	1	0	0	0	1	1	1	1	0.285022	0.0524031	0.0357156	0.0646172	1	0	0	0	0	2	48	3	1	1	1	1616724	14.2959	0	0.437758	10	0.17201	4
hhcid20110206	2015023057	0	0	0	0	0	0	0	0	0	0	1	1	0	4.01e-05	3.71e-05	1.36e-05	0.0475005	0	0	0	0	0	1	63	6	0	1	0	135446	11.8163	0	0.0475914	2	0.17201	1
hhcid20110206	2013017325	0	0	0	0	0	0	0	0	0	0	1	1	0	4.01e-05	3.71e-05	1.36e-05	0.0475005	0	0	0	0	0	1	47	3	1	1	0	305618	12.6301	0	0.0475914	2	0.17201	1
hhcid20110206	2013017321	0	1	1	0	0	0	1	1	0	1	1	1	0	0.08757	0.0630452	0.0968915	0.0337303	0	0	0	0	0	3	46	4	1	1	0	2243244	14.6234	0	0.281237	7	0.17201	2
hhcid20110206	2019019966	0	0	0	0	0	0	1	0	0	0	0	1	1	4.01e-05	3.71e-05	0.086164	0.0641299	0	0	0	0	0	1	65	5	1	1	0	1134900	13.9421	0	0.150371	3	0.17201	1
hhcid20110206	2019019965	1	1	1	0	0	0	0	0	0	1	0	1	0	0.134925	2.64e-05	0.0357156	0.0146521	0	0	0	0	0	2	23	2	0	0	0	11100	9.31479	0	0.185319	5	0.17201	3
hhcid20110206	2019019964	0	0	0	0	0	0	0	0	0	0	1	1	0	4.01e-05	3.71e-05	1.36e-05	0.0475005	0	0	0	0	0	1	54	6	1	1	0	172279	12.0569	0	0.0475914	2	0.17201	1
hhcid20110206	2019019960	0	0	1	0	0	1	0	1	0	1	1	1	0	0.0499412	0.162542	0.0502962	0.0475005	0	0	0	0	0	4	55	4	1	1	0	4064186	15.2177	0	0.31028	6	0.17201	2
hhcid20110206	2019019959	1	0	0	0	0	0	0	0	0	0	0	1	1	0.066727	3.71e-05	1.36e-05	0.0641299	0	0	0	0	0	2	48	5	1	1	0	614830	13.3291	0	0.130908	3	0.17201	1
hhcid20110206	2019019953	1	0	0	0	0	0	0	0	0	0	1	1	1	0.0473832	2.64e-05	9.69e-06	0.0646172	0	0	0	0	0	1	35	4	1	1	0	296794	12.6008	0	0.112036	4	0.17201	1
hhcid20110206	2019019952	0	0	0	0	0	0	0	0	0	1	1	1	0	4.01e-05	3.71e-05	0.0502962	0.0475005	0	0	0	0	0	2	47	5	1	1	0	737273	13.5107	0	0.0978739	3	0.17201	3
hhcid20110206	2019019951	1	0	1	0	0	1	1	1	0	1	0	1	1	0.116628	0.162542	0.136447	0.0641299	1	0	0	0	0	3	28	7	0	1	0	280610	12.5447	1	0.479747	8	0.17201	2
hhcid20110206	2019019950	0	0	0	0	0	0	0	0	0	0	1	1	1	2.85e-05	2.64e-05	9.69e-06	0.0646172	0	0	0	0	0	3	32	5	1	1	0	220174	12.3022	0	0.0646818	3	0.17201	1
hhcid20110206	2019019947	0	0	0	0	0	0	0	0	0	0	0	1	1	4.01e-05	3.71e-05	1.36e-05	0.0641299	0	0	0	0	0	1	58	3	1	1	0	239057	12.3845	0	0.0642208	2	0.17201	1
hhcid20110206	2019019967	0	0	0	0	0	0	0	0	0	0	0	1	1	2.85e-05	2.64e-05	9.69e-06	0.045539	0	0	0	0	0	1	69	5	0	0	0	217039	12.2878	0	0.0456036	2	0.17201	1
hhcid20110206	2019019970	1	1	1	0	0	0	0	0	0	0	1	1	1	0.134925	2.64e-05	9.69e-06	0.0646172	0	0	0	0	0	3	47	4	1	1	0	207270	12.2418	0	0.199578	6	0.17201	1
hhcid20110206	2019019972	1	0	1	0	0	1	1	0	0	1	1	1	1	0.0828182	0.0524031	0.0968915	0.0646172	0	0	0	0	0	2	29	3	1	1	0	336320	12.7258	0	0.29673	8	0.17201	3
hhcid20110206	2019019975	0	1	1	0	0	0	0	0	0	1	1	1	0	0.08757	2.64e-05	0.0357156	0.0337303	0	0	0	0	0	2	38	4	1	1	0	200620	12.2092	0	0.157042	5	0.17201	3
hhcid20110208	2019020010	0	0	0	0	0	0	0	0	0	0	1	1	1	4.01e-05	3.71e-05	1.36e-05	0.0909967	0	0	0	0	0	1	54	3	1	1	0	839158	13.6402	0	0.0910876	3	0.10488	1
hhcid20110208	2019020017	0	0	0	0	0	1	0	0	0	0	1	1	0	2.85e-05	0.0524031	9.69e-06	0.0337303	0	0	0	0	0	1	38	5	1	1	0	1669999	14.3283	0	0.0861716	3	0.10488	1
hhcid20110208	2019020016	0	0	0	0	0	0	0	0	0	0	1	1	1	4.01e-05	3.71e-05	1.36e-05	0.0909967	0	0	0	0	0	2	64	2	1	1	0	329390	12.705	0	0.0910876	3	0.10488	1
hhcid20110208	2019020015	0	0	0	0	0	0	0	0	0	0	1	1	1	4.01e-05	3.71e-05	1.36e-05	0.0909967	0	0	0	0	0	1	78	2	1	1	0	503500	13.1293	0	0.0910876	3	0.10488	1
hhcid20110208	2019020012	0	1	1	0	0	0	1	0	0	0	1	1	1	0.08757	2.64e-05	0.0611855	0.0646172	0	0	0	0	0	3	48	6	1	1	0	1241165	14.0316	0	0.213399	6	0.10488	1
hhcid20110208	2019020021	0	0	0	0	0	0	0	0	0	0	1	1	0	4.01e-05	3.71e-05	1.36e-05	0.0475005	0	0	0	0	0	2	21	3	1	0	0	818455	13.6152	0	0.0475914	2	0.10488	1
hhcid20110208	2019020002	0	0	0	0	0	0	0	0	0	0	0	1	1	4.01e-05	3.71e-05	1.36e-05	0.0641299	0	0	0	0	0	1	61	5	1	1	0	2140550	14.5766	0	0.0642208	2	0.10488	1
hhcid20110208	2019020004	1	0	0	0	0	0	0	0	0	0	1	1	0	0.066727	3.71e-05	1.36e-05	0.0475005	0	0	0	0	0	2	62	2	1	1	0	909145	13.7203	0	0.114278	3	0.10488	1
hhcid20110208	2019020007	1	0	1	0	0	0	0	0	0	0	0	1	0	0.0828182	2.64e-05	9.69e-06	0.0146521	0	0	0	0	0	1	68	9	1	1	0	793077	13.5837	0	0.0975064	3	0.10488	1
hhcid20110208	2019020006	0	0	0	0	0	0	0	0	0	1	1	1	0	4.01e-05	3.71e-05	0.0502962	0.0475005	0	0	0	0	0	1	45	3	1	1	0	950957	13.7652	0	0.0978739	3	0.10488	5
hhcid20110208	2017025406	1	1	1	0	0	0	0	0	0	0	1	1	1	0.134925	2.64e-05	9.69e-06	0.0646172	0	0	0	0	0	3	58	7	1	1	0	2661926	14.7946	0	0.199578	6	0.10488	1
hhcid20110208	2019020009	0	0	0	0	0	0	0	0	0	0	1	1	1	2.85e-05	2.64e-05	9.69e-06	0.0646172	0	0	0	0	0	2	65	7	1	1	0	1134021	13.9413	0	0.0646818	3	0.10488	1
hhcid20110213	2019020221	1	0	1	1	1	0	0	0	0	0	1	1	1	0.328001	3.71e-05	1.36e-05	0.0909967	0	0	0	0	0	1	60	2	1	1	0	863800	13.6691	0	0.419048	7	0.13946	1
hhcid20110213	2019020233	0	0	1	0	0	0	0	0	0	1	1	0	1	0.0354635	2.64e-05	0.0357156	0.0499716	0	0	0	0	0	1	33	5	1	1	0	70926	11.1694	0	0.121177	4	0.13946	3
hhcid20110213	2019020226	0	0	0	0	0	0	0	0	0	0	1	1	0	4.01e-05	3.71e-05	1.36e-05	0.0475005	0	0	0	0	0	4	64	2	1	1	0	169663	12.0416	0	0.0475914	2	0.13946	1
hhcid20110213	2019020232	0	0	0	0	0	0	0	0	0	0	1	1	1	4.01e-05	3.71e-05	1.36e-05	0.0909967	0	0	0	0	0	1	56	1	1	0	0	344311	12.7493	0	0.0910876	3	0.13946	1
hhcid20110213	2019020231	1	0	0	0	0	0	0	0	0	0	1	1	0	0.0473832	2.64e-05	9.69e-06	0.0337303	0	0	0	0	0	3	43	5	1	1	0	378229	12.8433	0	0.0811496	3	0.13946	1
hhcid20110213	2019020229	0	0	0	0	0	0	0	0	0	0	1	1	0	4.01e-05	3.71e-05	1.36e-05	0.0475005	1	0	0	0	0	2	50	2	1	1	0	1163005	13.9665	0	0.0475914	2	0.13946	1
hhcid20110213	2019020215	0	0	0	0	0	1	0	0	0	1	0	1	0	2.85e-05	0.0524031	0.0357156	0.0146521	0	0	0	0	0	1	43	4	1	1	0	405100	12.9119	0	0.102799	3	0.13946	2
hhcid20110213	2019020218	0	0	1	0	0	0	0	1	0	1	1	1	1	0.0499412	0.0887829	0.0502962	0.0909967	0	0	0	0	0	3	42	6	1	1	0	876200	13.6834	0	0.280017	6	0.13946	3
hhcid20110213	2019020220	0	0	0	0	0	0	0	0	0	0	1	1	1	2.85e-05	2.64e-05	9.69e-06	0.0646172	0	0	0	0	0	1	30	5	1	1	0	553321	13.2237	0	0.0646818	3	0.13946	1
hhcid20110223	2019020814	0	0	1	0	1	0	1	1	0	1	1	1	1	0.16392	0.0887829	0.136447	0.0909967	0	0	0	0	0	2	47	3	0	1	0	1020488	13.8358	0	0.480146	8	0.221323	2
hhcid20110223	2017011161	0	0	1	1	0	0	1	1	0	0	1	1	1	0.104624	0.0630452	0.0611855	0.0646172	0	0	0	0	0	3	65	2	1	1	0	574612	13.2614	0	0.293472	7	0.221323	1
hhcid20110223	2019020811	0	0	1	0	0	0	0	0	0	0	1	1	0	0.0499412	3.71e-05	1.36e-05	0.0475005	0	0	0	0	0	1	71	2	1	1	0	319553	12.6747	0	0.0974924	3	0.221323	1
hhcid20110223	2019020806	1	0	0	0	0	0	0	0	0	0	1	1	1	0.066727	3.71e-05	1.36e-05	0.0909967	0	0	0	0	0	1	54	2	0	1	0	853588	13.6572	0	0.157774	4	0.221323	1
hhcid20110223	2017028012	0	0	1	1	0	0	0	1	0	1	1	1	0	0.104624	0.0630452	0.0357156	0.0337303	0	0	30000	0	10.309	2	49	3	0	1	0	825824	13.6241	0	0.237115	6	0.221323	2
hhcid20110223	2019020805	1	1	1	0	0	1	1	0	0	1	1	1	1	0.134925	0.0524031	0.0968915	0.0646172	0	0	0	0	0	2	47	3	0	1	0	48343	10.7861	0	0.348836	9	0.221323	3
hhcid20110223	2015024052	0	0	1	0	0	0	0	0	0	1	1	1	0	0.0499412	3.71e-05	0.0502962	0.0475005	0	0	0	0	0	1	82	6	0	1	0	330600	12.7087	0	0.147775	4	0.221323	2
hhcid20110223	2015024036	0	0	1	0	0	0	0	0	0	1	1	1	1	0.0354635	2.64e-05	0.0357156	0.0646172	0	0	0	0	0	1	70	2	1	1	0	361000	12.7966	0	0.135823	5	0.221323	2
hhcid20110223	2019020801	0	1	1	0	0	0	0	1	0	1	1	1	0	0.08757	0.0630452	0.0357156	0.0337303	1	0	0	0	0	3	41	4	1	1	1	2203482	14.6055	0	0.220061	6	0.221323	3
hhcid20110223	2017025508	1	0	0	0	0	0	0	0	0	1	1	1	0	0.066727	3.71e-05	0.0502962	0.0475005	0	0	0	0	0	2	56	3	0	1	0	365482	12.809	0	0.164561	4	0.221323	3
hhcid20110223	2019020822	0	0	0	0	0	0	0	0	0	0	1	1	0	4.01e-05	3.71e-05	1.36e-05	0.0475005	0	0	0	0	0	1	56	2	1	1	0	393884	12.8838	0	0.0475914	2	0.221323	1
hhcid20110223	2017027509	1	0	1	0	1	1	1	1	0	1	1	1	0	0.163755	0.115422	0.0968915	0.0337303	1	0	101000	0	11.5229	4	56	2	1	1	1	2201700	14.6047	0	0.409799	9	0.221323	4
hhcid20110223	2013018187	0	1	1	0	0	0	0	1	0	1	1	1	1	0.12332	0.0887829	0.0502962	0.0909967	0	0	0	0	0	1	61	2	1	1	0	805500	13.5992	0	0.353395	7	0.221323	2
hhcid20110223	2013018186	0	1	1	0	0	0	0	0	0	1	1	1	1	0.12332	3.71e-05	0.0502962	0.0909967	1	0	0	0	0	1	56	3	1	1	0	869206	13.6753	0	0.26465	6	0.221323	3
hhcid20110223	2019020804	0	0	1	0	0	0	0	0	0	0	1	1	1	0.0354635	2.64e-05	9.69e-06	0.0646172	0	0	0	0	0	1	60	1	0	0	0	195450	12.1831	0	0.100117	4	0.221323	1
hhcid20110223	2019020803	0	0	0	0	0	0	1	0	0	0	1	1	1	2.85e-05	2.64e-05	0.0611855	0.0646172	0	0	0	0	0	2	78	1	0	0	0	735611	13.5085	0	0.125858	4	0.221323	1
hhcid20110223	2019020817	1	0	0	0	0	0	1	0	0	1	1	1	0	0.0473832	2.64e-05	0.0968915	0.0337303	0	0	0	0	0	2	56	2	0	1	0	1202255	13.9997	0	0.178031	5	0.221323	2
hhcid20110226	2019020919	0	1	0	0	0	0	0	0	0	0	1	1	1	0.0734186	3.71e-05	1.36e-05	0.0909967	0	0	0	0	0	1	46	5	1	1	0	246195	12.4139	0	0.164466	4	0.0893917	1
hhcid20110226	2019020918	0	0	0	0	0	0	0	0	0	1	1	1	0	2.85e-05	2.64e-05	0.0357156	0.0337303	0	0	0	0	0	1	55	6	1	1	0	394329	12.8849	0	0.0695008	3	0.0893917	5
hhcid20110226	2019020909	0	0	0	0	0	0	0	0	0	0	1	1	0	4.01e-05	3.71e-05	1.36e-05	0.0475005	0	0	0	0	0	1	56	2	1	1	0	1036336	13.8512	0	0.0475914	2	0.0893917	1
hhcid20110226	2019020910	0	0	0	0	0	0	0	0	0	0	1	1	1	4.01e-05	3.71e-05	1.36e-05	0.0909967	0	0	0	0	0	3	54	3	1	1	0	515080	13.1521	0	0.0910876	3	0.0893917	1
hhcid20110226	2019020912	0	0	0	0	0	0	0	0	0	0	1	1	0	2.85e-05	2.64e-05	9.69e-06	0.0337303	0	0	0	0	0	1	55	5	1	1	0	364156	12.8053	0	0.0337949	2	0.0893917	1
hhcid20110226	2019020916	0	0	0	0	0	1	0	0	0	0	1	0	0	2.85e-05	0.0524031	9.69e-06	0.0190847	0	0	0	0	0	3	45	4	1	1	0	53520	10.8878	0	0.071526	2	0.0893917	1
hhcid20110226	2019020917	0	0	1	0	0	0	0	0	0	1	1	1	0	0.0499412	3.71e-05	0.0502962	0.0475005	0	0	0	0	0	1	59	2	1	1	0	900500	13.7107	0	0.147775	4	0.0893917	5
hhcid20110229	2017036496	0	0	1	0	0	0	0	0	0	0	0	1	1	0.0354635	2.64e-05	9.69e-06	0.045539	0	0	0	0	0	2	51	6	0	1	0	172487	12.0581	0	0.0810386	3	0.113464	1
hhcid20110229	2013018325	0	0	0	0	0	0	0	0	0	1	0	1	0	2.85e-05	2.64e-05	0.0357156	0.0146521	0	0	0	0	0	1	31	1	0	0	0	5135	8.54403	0	0.0504226	2	0.113464	3
hhcid20110229	2019021067	0	0	0	0	0	0	0	0	0	0	1	1	0	2.85e-05	2.64e-05	9.69e-06	0.0337303	0	0	0	0	0	2	63	6	1	1	0	765617	13.5484	0	0.0337949	2	0.113464	1
hhcid20110229	2019021066	0	0	0	0	0	0	0	0	0	0	1	1	0	2.85e-05	2.64e-05	9.69e-06	0.0337303	0	0	0	0	0	5	69	3	1	1	0	174250	12.0683	0	0.0337949	2	0.113464	1
hhcid20110229	2017002677	0	0	1	1	0	0	0	1	0	0	1	1	1	0.104624	0.0630452	9.69e-06	0.0646172	0	0	0	0	0	4	74	2	0	1	0	160050	11.9832	0	0.232296	6	0.113464	1
hhcid20110229	2013018307	1	0	1	0	0	0	0	0	0	1	0	1	0	0.0828182	2.64e-05	0.0357156	0.0146521	0	0	0	0	0	2	39	4	0	1	0	213072	12.2694	0	0.133212	4	0.113464	3
hhcid20110229	2019021076	1	1	1	0	0	0	1	0	0	1	0	1	0	0.134925	2.64e-05	0.0968915	0.0146521	0	0	0	0	0	2	56	4	1	1	0	121525	11.7079	0	0.246495	6	0.113464	3
hhcid20110229	2019021052	1	0	0	0	0	0	0	0	0	0	1	1	0	0.066727	3.71e-05	1.36e-05	0.0475005	0	0	0	0	0	1	49	4	1	1	0	68300	11.1317	0	0.114278	3	0.113464	1
hhcid20110229	2019021055	0	0	0	0	0	0	0	0	0	0	1	1	0	2.85e-05	2.64e-05	9.69e-06	0.0337303	1	0	0	0	0	1	41	3	0	1	0	75718	11.2348	0	0.0337949	2	0.113464	1
hhcid20110229	2019021079	0	0	0	0	0	0	0	0	0	0	0	1	1	2.85e-05	2.64e-05	9.69e-06	0.045539	0	0	0	0	0	3	60	2	0	1	0	97663	11.4893	0	0.0456036	2	0.113464	1
hhcid20110229	2019021049	0	1	0	0	0	0	0	0	0	1	1	1	0	0.052135	2.64e-05	0.0357156	0.0337303	0	0	0	0	0	2	65	2	0	0	0	19952	9.90113	0	0.121607	4	0.113464	2
hhcid20110229	2019021064	0	0	0	0	0	0	0	0	0	0	1	1	1	4.01e-05	3.71e-05	1.36e-05	0.0909967	0	0	0	0	0	5	81	1	1	1	0	342850	12.7451	0	0.0910876	3	0.113464	1
hhcid20110229	2019021063	0	0	0	0	0	0	0	0	0	0	1	1	0	4.01e-05	3.71e-05	1.36e-05	0.0475005	1	0	0	0	0	2	51	4	1	1	0	183378	12.1193	0	0.0475914	2	0.113464	1
hhcid20110229	2019021051	0	0	0	0	0	0	0	0	0	1	1	1	0	2.85e-05	2.64e-05	0.0357156	0.0337303	0	0	0	0	0	2	67	6	0	1	0	194484	12.1781	0	0.0695008	3	0.113464	2
hhcid20110229	2019021062	1	0	0	0	0	1	0	0	0	1	1	1	1	0.0473832	0.0524031	0.0357156	0.0646172	0	0	0	0	0	3	53	3	1	1	0	844848	13.6469	0	0.200119	6	0.113464	2
hhcid20110229	2019021065	1	1	0	0	1	0	0	0	0	1	1	1	1	0.180426	2.64e-05	0.0357156	0.0646172	0	0	0	0	0	3	65	1	1	1	0	389394	12.8724	0	0.280786	7	0.113464	2
hhcid20110231	2019021115	0	0	0	0	0	1	0	0	0	0	1	1	0	2.85e-05	0.0524031	9.69e-06	0.0337303	0	0	0	0	0	1	46	2	0	0	0	539700	13.1988	0	0.0861716	3	0.14665	1
hhcid20110231	2019021114	0	0	1	0	0	1	0	0	0	0	1	1	0	0.0499412	0.0737962	1.36e-05	0.0475005	1	0	0	0	0	1	57	2	1	1	1	1152559	13.9575	0	0.171252	4	0.14665	1
hhcid20110231	2019021111	1	0	1	0	0	0	0	0	0	1	1	1	0	0.0828182	2.64e-05	0.0357156	0.0337303	0	0	0	0	0	2	69	2	1	1	0	352534	12.7729	0	0.15229	5	0.14665	3
hhcid20110231	2019021113	0	0	0	0	0	0	0	0	0	0	1	1	1	4.01e-05	3.71e-05	1.36e-05	0.0909967	0	0	0	0	0	1	57	5	1	0	0	537384	13.1945	0	0.0910876	3	0.14665	1
hhcid20110231	2017037860	0	1	1	0	0	1	0	0	0	1	1	1	1	0.08757	0.0524031	0.0357156	0.0646172	1	0	0	0	0	2	53	2	1	1	0	1054532	13.8686	0	0.240306	7	0.14665	5
hhcid20110231	2019021119	0	0	0	0	0	0	0	0	0	0	0	1	0	2.85e-05	2.64e-05	9.69e-06	0.0146521	0	0	0	0	0	1	54	4	1	1	0	189958	12.1546	0	0.0147167	1	0.14665	1
hhcid20110231	2019021120	1	0	0	0	0	0	0	0	0	1	1	1	0	0.0473832	2.64e-05	0.0357156	0.0337303	0	0	0	0	0	2	54	4	1	1	0	4430500	15.304	0	0.116856	4	0.14665	3
hhcid20110231	2019021121	0	0	0	0	0	0	0	0	0	1	1	1	1	2.85e-05	2.64e-05	0.0357156	0.0646172	0	0	0	0	0	1	79	2	0	1	0	217750	12.2911	0	0.100388	4	0.14665	2
hhcid20110231	2019021123	0	0	1	0	0	0	0	0	0	0	1	1	1	0.0354635	2.64e-05	9.69e-06	0.0646172	0	0	0	0	0	1	57	1	0	0	0	168283	12.0334	0	0.100117	4	0.14665	1
hhcid20110231	2019021125	0	0	0	0	0	0	0	0	0	0	1	1	1	4.01e-05	3.71e-05	1.36e-05	0.0909967	0	0	0	0	0	1	52	3	0	1	0	1326363	14.098	0	0.0910876	3	0.14665	1
hhcid20110231	2019021112	1	0	1	0	0	0	1	0	0	0	1	1	1	0.0828182	2.64e-05	0.0611855	0.0646172	0	0	0	0	0	1	47	2	0	0	0	164353	12.0098	0	0.208647	6	0.14665	1
hhcid20110231	2015024316	0	0	1	0	0	0	0	0	0	0	0	1	0	0.0354635	2.64e-05	9.69e-06	0.0146521	0	0	0	0	0	1	52	1	0	0	0	122520	11.716	0	0.0501517	2	0.14665	1
hhcid20110231	2015024318	1	0	0	0	0	0	0	0	0	0	1	1	0	0.0473832	2.64e-05	9.69e-06	0.0337303	0	0	0	0	0	1	70	2	0	0	0	196600	12.1889	0	0.0811496	3	0.14665	1
hhcid20110231	2015024319	0	0	1	0	0	0	0	0	0	0	1	1	1	0.0354635	2.64e-05	9.69e-06	0.0646172	0	0	0	0	0	1	70	2	0	0	0	90650	11.4148	0	0.100117	4	0.14665	1
hhcid20110231	2017015225	1	1	1	0	1	0	0	1	0	0	1	1	0	0.215861	0.0630452	9.69e-06	0.0337303	0	0	40600	0	10.6115	3	65	2	1	1	0	108050	11.5904	0	0.312647	7	0.14665	1
hhcid20110231	2017002659	0	0	0	0	0	0	0	0	0	0	1	1	0	2.85e-05	2.64e-05	9.69e-06	0.0337303	0	0	0	0	0	2	69	1	0	0	0	1410	7.25205	0	0.0337949	2	0.14665	1
hhcid20110231	2017003059	0	1	1	0	0	0	0	0	0	1	1	1	0	0.08757	2.64e-05	0.0357156	0.0337303	0	0	0	0	0	1	30	4	1	1	0	914224	13.7258	0	0.157042	5	0.14665	2
hhcid20110231	2013018358	1	0	1	0	0	0	0	0	0	0	1	1	0	0.0828182	2.64e-05	9.69e-06	0.0337303	0	0	0	0	0	2	54	2	0	0	0	243575	12.4032	0	0.116585	4	0.14665	1
hhcid20110231	2019021116	1	1	1	1	1	1	1	1	0	1	1	1	1	0.285022	0.115422	0.0968915	0.0646172	0	0	0	0	0	3	47	2	0	0	0	806070	13.5999	0	0.561952	12	0.14665	4
hhcid20110232	2013018384	0	1	0	0	0	0	0	0	0	0	1	1	1	0.052135	2.64e-05	9.69e-06	0.0646172	1	0	0	0	0	3	56	3	0	0	0	1810680	14.4092	0	0.116788	4	0.122068	1
hhcid20110232	2019021169	0	0	0	0	0	0	0	0	0	1	1	1	0	4.01e-05	3.71e-05	0.0502962	0.0475005	0	0	0	0	0	4	71	2	0	1	0	1740482	14.3697	0	0.0978739	3	0.122068	2
hhcid20110232	2019021168	0	0	0	0	0	0	0	0	0	0	1	1	0	4.01e-05	3.71e-05	1.36e-05	0.0475005	0	0	0	0	0	1	73	2	0	0	0	73400	11.2037	0	0.0475914	2	0.122068	1
hhcid20110232	2019021166	1	0	1	0	0	0	0	0	0	1	0	1	1	0.116628	3.71e-05	0.0502962	0.0641299	0	0	0	0	0	2	20	1	1	0	0	590601	13.2889	0	0.231091	5	0.122068	4
hhcid20110232	2019021172	0	0	1	0	0	0	0	0	0	0	1	1	1	0.0499412	3.71e-05	1.36e-05	0.0909967	0	0	0	0	0	2	49	4	1	1	0	624556	13.3448	0	0.140989	4	0.122068	1
[truncated: 13,962 more rows]

## Sheet: Data Explanation
Variables	Variable Description	Value explanation
hhcid	community ID	number
hhid	family ID	number
simple interest calculation	simple interest calculation	correct answer equal to 1, otherswise equal to o
compound interest calculation	compound interest calculation
inflation calculation	inflation calculation
stock risk identification	stock risk identification
fund risk identification	fund risk identification
credit card usage	credit card usage	the response option “Yes” equals 1, “No” equals 0
return-risk matching	return-risk matching	high-risk and high return option equals 1, while others are equal to 0
participation in financial markets	participation in financial markets	the response option “Yes” equals 1, “No” equals 0.
financial lending	financial lending	the response option “Yes” equals 1, “No” equals 0.
risk preference	risk preference	option unknown and unwilling to take any risks equal to 0, while other options equal to 1
retirement insurance plan	retirement insurance plan	the response option “Yes” equals 1, and “no” equals 0.
asset and liability management	asset and liability management	the response option “Yes” equals 1, and “no” equals 0.
financial budget management	financial budget management	the response option “Yes” equals 1, and “no” equals 0.
entropy value of financial knowledge	financial knowledge index calculated by entropy method	continuous variable
entropy value of financial behavior	financial behavior index calculated by entropy method	continuous variable
entropy value of financial attitude	financial attitude index calculated by entropy method	continuous variable
entropy value of financial skills	financial skills index calculated by entropy method	continuous variable
state_owned	whether work in state-owned enterprises	state-owned enterprises equal to 1, otherwise equal to 0
city_level	whether live in first-tier cities	household live in first-tier cities equal to 1, otherwise equal to 0
profit	sum of stock earnings and dividends	continuous variable
profit_if	whether make profit in stock investment	profit equal to 1, othersie equal to 0
profit_level	In(profit+1)	continuous variable
information_attention	financial information attention	ordinal variable is defined as 1 = not concerned at all, 2 = a little concerned, 3 = general concerned, 4 = very concerned, 5 = extremely concerned
age	age of household head	continuous variable
hsize	number of people in the household	continuous variable
sex	gender of household head	the dummy variable is defined as 1 for male and 0 for female
marriage	marriage status of household head	the dummy variable is defined as 1 for married and 0 for other
higher_edu	higher education	the dummy variable is defined as 1 for bachelor's degree and above and 0 for other
asset	household asset	continuous variable
total_asset	In (asset+1)	continuous variable
financial_industry	whether household head work in financial industry	continuous variable
financial_literacy	financial literacy index calculated by entropy method	continuous variable
financial_literacy2	sum of k1 to k13,indictae the score of financial literacy	continuous variable
Iv financial literacy	the average financial_literacy level of the surveyed households’ communities (excluding the surveyed household itself)	continuous variable
invest_prefer	risk preference of houshold	ordinal variable is defined as 1 = no risk taken, 2 = take slight low risk, 3 = take moderate risk, 4 = take slightly high risj, 5 = take high risk
